# Supplementary material for: Social science to accelerate coastal adaptation to sea-level rise
Source: Camb Prism Coast Futur. 2023 Aug 29;1:e37. doi: 10.1017/cft.2023.25 (PMC12337594; doi:10.1017/cft.2023.25)
Supplement: Supplementary file 1 [file cftsup.zip]

Archive with 4 entries (4 files):
- S2754720523000252sup001.png
- S2754720523000252sup002.png
- S2754720523000252sup003.png
- S2754720523000252sup004.xlsx
