# Supplementary material for: Social science to accelerate coastal adaptation to sea-level rise
Source: Camb Prism Coast Futur. 2023 Aug 29;1:e37. doi: 10.1017/cft.2023.25 (PMC12337594; doi:10.1017/cft.2023.25)
Supplement: Supplementary file 1 [file cftsup.zip › S2754720523000252sup004.xlsx]

## Sheet: Feuil1
Author Full Names	Article Title	Source Title	Document Type	Author Keywords	Keywords Plus	Abstract	Publication Year	Volume	Issue	DOI	DOI Link	Political Sciences	Economics & Business	Geography	Sociology	Legal Studies	Anthropology and Ethnography	History and Archeology	Psychology	Communication and Media	Education & Educational Research	Interdisciplarity	WoS Categories	Research Areas
Martyr-Koller, Rosanne; Thomas, Adelle; Schleussner, Carl-Friedrich; Nauels, Alexander; Lissner, Tabea	Loss and damage implications of sea-level rise on Small Island Developing States	CURRENT OPINION IN ENVIRONMENTAL SUSTAINABILITY	Article		CLIMATE-CHANGE; COASTAL PROTECTION; ADAPTATION; IMPACTS; EROSION; LIMITS; GAUGE	Sea-level rise poses a significant threat to Small Island Developing States (SIDS) due to the concentration of people, assets, and infrastructure in coastal zones. This review assesses literature on key emerging topics in sea level rise including: the lasting impact of near-term mitigation on longterm sea-level rise; new global coastal vertical elevation data and their impact on existing sea-leve…	2021	50		10.1016/j.cosust.2021.05.001	http://dx.doi.org/10.1016/j.cosust.2021.05.001	0	1	0	0	0	0	0	0	0	0	1	Green & Sustainable Science & Technology; Environmental Sciences	Science & Technology - Other Topics; Environmental Sciences & Ecology
Fu, Xinyu; Song, Jie; Sun, Bowen; Peng, Zhong-Ren	Living on the edge: Estimating the economic cost of sea level rise on coastal real estate in the Tampa Bay region, Florida	OCEAN & COASTAL MANAGEMENT	Article	Sea level rise; Economic analysis; Hedonic price model; Spatial regression; Adaptation planning	CLIMATE-CHANGE; IMPACTS; PROPERTY; ADAPTATION; QUALITY; RETREAT; DAMAGE	Climate change and especially sea level rise are posing unprecedented pressure on coastal communities through enhanced coastal flooding and saltwater intrusion. Thus, adapting to its impacts has drawn global attention. Since the cost-efficiency of adaptation alternatives is crucial in decision making, accurately estimating the economic cost of sea level rise is an imperative task for coastal plan…	2016	133		10.1016/j.ocecoaman.2016.09.009	http://dx.doi.org/10.1016/j.ocecoaman.2016.09.009	0	1	0	0	0	0	0	0	0	0	1	Oceanography; Water Resources	Oceanography; Water Resources
Ercanli, Cagla; Savasir, Gokcecicek; Tokuc, Ayca; Cirak, Aysegul Altinors	A general framework for adaptation strategies to sea level rise: the case of Turkey	INTERNATIONAL JOURNAL OF GLOBAL WARMING	Article	global warming; climate change impacts; sea level rise; adaptation strategies; coastal cities; coastal areas; Turkey	COASTAL ZONE MANAGEMENT; CLIMATE-CHANGE; FLOODING RISK; VULNERABILITY; IMPACTS; CITIES; POLICY; COMMUNICATION; TOURISM; TIDE	Sea level rise is becoming a threat to the coastal areas, and a number of coastal cities will face the risk of sea level rise in the near future (2050-2100). However, adaptation strategies for coastal areas, especially of Turkey, are lacking. This study aims to construct a general framework for denoting impacts of sea level rise due to climate change in coastal cities and to propose adaptation st…	2019	18	3-4	10.1504/IJGW.2019.101093	http://dx.doi.org/10.1504/IJGW.2019.101093	1	0	1	0	0	0	0	0	0	0	2	Environmental Sciences	Environmental Sciences & Ecology
Graham, Sonia; Barnett, Jon; Fincher, Ruth; Hurlimann, Anna; Mortreux, Colette; Waters, Elissa	The social values at risk from sea-level rise	ENVIRONMENTAL IMPACT ASSESSMENT REVIEW	Article	Coasts; Climate change; Vulnerability; Adaptation; Place; Quotidian practices	CLIMATE-CHANGE; IMPACT ASSESSMENT; GLOBAL ANALYSIS; TIME-GEOGRAPHY; ADAPTATION; EVERYDAY; PARTICIPATION; VULNERABILITY; DECISIONS; FRAMEWORK	Analysis of the risks of sea-level rise favours conventionally measured metrics such as the area of land that may be subsumed, the numbers of properties at risk, and the capital values of assets at risk. Despite this, it is clear that there exist many less material but no less important values at risk from sea-level rise. This paper re-theorises these multifarious social values at risk from sea-l…	2013	41		10.1016/j.eiar.2013.02.002	http://dx.doi.org/10.1016/j.eiar.2013.02.002	1	0	1	1	0	0	0	1	0	0	4	Environmental Studies	Environmental Sciences & Ecology
Kim, Myung-Jin; Nicholls, Robert J.; Preston, John M.; de Almeida, Gustavo A. M.	An assessment of the optimum timing of coastal flood adaptation given sea-level rise using real options analysis	JOURNAL OF FLOOD RISK MANAGEMENT	Article	climate change adaptation; coastal flooding; cost-benefit analysis; flexibility; flood risk analysis; real options; sea-level rise; uncertainty	CLIMATE; UNCERTAINTY; MANAGEMENT; SOLENT; ROBUST; UK	There is large uncertainty about the changing magnitude and occurrence of coastal flood events with sea-level rise; which poses significant challenges to adaptation planning. Recent decision-making employs flexible options that can be modified/adjusted over time to address uncertainty. This research analyses a real option based method for assessing adaptation investment timing under coastal flood…	2019	12		10.1111/jfr3.12494	http://dx.doi.org/10.1111/jfr3.12494	1	0	0	0	0	0	0	0	0	0	1	Environmental Sciences; Water Resources	Environmental Sciences & Ecology; Water Resources
Khan, A. Saleem; Kumar, M. Sabuj; Chella, R. Sudhir	Risk communication and capacity-building: A case study on framing CBA strategies of artisanal fishing communities to sea-level rise using BASIEC	CLIMATE SERVICES	Article	Sea-level rise; Climate services; Risk communication; Capacity-building; Artisanal fishing communities; Community-based adaptation	CLIMATE-CHANGE; ADAPTIVE CAPACITY; TAMIL-NADU; COASTAL COMMUNITIES; HEALTH-BENEFITS; CHANGE INSIGHTS; ENNORE CREEK; ADAPTATION; VULNERABILITY; FISHERIES	Accelerated rise in sea levels due to changing climate threatens the communities located in the low-lying coastal regions. Small-scale fishing communities such as artisanal fishing communities are vulnerable to the risk of sealevel rise. Climate services are considered to be effective instruments to communicate such risks and enhance the capacity of local communities. However, the application of …	2022	26		10.1016/j.cliser.2022.100299	http://dx.doi.org/10.1016/j.cliser.2022.100299	0	0	0	0	0	0	0	0	0	1	1	Environmental Sciences; Environmental Studies; Meteorology & Atmospheric Sciences	Environmental Sciences & Ecology; Meteorology & Atmospheric Sciences
Han, Yu; Ash, Kevin; Mao, Liang; Peng, Zhong-Ren	An agent-based model for community flood adaptation under uncertain sea-level rise	CLIMATIC CHANGE	Article	Flood risk; Sea-level rise; Coastal adaptation; Agent-based model	SOCIAL NETWORKS; CLIMATE-CHANGE; ECONOMIC COST; STORM-SURGE; INSURANCE; IMPACTS; VULNERABILITY; INTEGRATION; STRATEGIES; PROTECTION	Adaptation has become the major approach to reduce the adverse effects of storm surge and sea-level rise. However, maladaptation can happen when adaptation actions unintentionally increase community vulnerability. To evaluate the adequacy and efficacy of adaptation policies under uncertain sea-level rise, this study presents an agent-based model by integrating the random nature of storm surges, p…	2020	162	4	10.1007/s10584-020-02802-6	http://dx.doi.org/10.1007/s10584-020-02802-6	0	1	0	0	0	0	0	0	0	0	1	Environmental Sciences; Meteorology & Atmospheric Sciences	Environmental Sciences & Ecology; Meteorology & Atmospheric Sciences
Bhattachan, A.; Jurjonas, M. D.; Moody, A. C.; Morris, P. R.; Sanchez, G. M.; Smart, L. S.; Taillie, P. J.; Emanuel, R. E.; Seekamp, E. L.	Sea level rise impacts on rural coastal social-ecological systems and the implications for decision making	ENVIRONMENTAL SCIENCE & POLICY	Review	Climate adaptation; Social-ecological systems; North Carolina; Risk perceptions; Climate change	CONTERMINOUS UNITED-STATES; CLIMATE-CHANGE IMPACTS; COMMUNITY RESILIENCE; ENVIRONMENTAL-CHANGE; NORTH-CAROLINA; PAMLICO SOUND; RULES RATHER; ADAPTATION; VULNERABILITY; LAND	Many rural coastal regions are distinctly vulnerable to sea level rise because of their remoteness, isolation from central planning agencies, and poverty. To better plan for future sea level changes in these regions, an interdisciplinary approach to assess the social and environmental impacts of sea level rise and their dynamic feed-backs is important. In this paper, we use a socio-ecological sys…	2018	90		10.1016/j.envsci.2018.10.006	http://dx.doi.org/10.1016/j.envsci.2018.10.006	1	1	0	1	0	0	0	0	0	0	3	Environmental Sciences	Environmental Sciences & Ecology
Woodruff, Sierra C.; Mullin, Megan; Roy, Malini	Is coastal adaptation a public good? The financing implications of good characteristics in coastal adaptation	JOURNAL OF ENVIRONMENTAL PLANNING AND MANAGEMENT	Review	climate change adaptation; public goods; financing; sea level rise; coastal flooding; governance	SEA-LEVEL RISE; CLIMATE ADAPTATION; PRIVATE RESPONSIBILITIES; LAND-DEVELOPMENT; GOVERNANCE; NORTH; PERSPECTIVES; REFLECTIONS; DECISIONS; DISASTER	Sea level rise poses a crisis for coastal communities. Many local governments have identified strategies to prepare for the impacts of sea level rise but often lack funding mechanisms. To date, the assumption that coastal adaptation is a public good has limited the tools used to finance responses to sea level rise. We argue that good characteristics - subtractability, excludability, heterogeneity…	2020	63	12	10.1080/09640568.2019.1703656	http://dx.doi.org/10.1080/09640568.2019.1703656	0	1	0	0	0	0	0	0	0	0	1	Development Studies; Regional & Urban Planning	Development Studies; Public Administration
Robinson, Caleb; Dilkina, Bistra; Moreno-Cruz, Juan	Modeling migration patterns in the USA under sea level rise	PLOS ONE	Article		CLIMATE-CHANGE; ADAPTATION; FLOOD	Sea level rise in the United States will lead to large scale migration in the future. We propose a framework to examine future climate migration patterns using models of human migration. Our framework requires that we distinguish between historical versus climate driven migration and recognizes how the impacts of climate change can extend beyond the affected area. We apply our framework to simula…	2020	15	1	10.1371/journal.pone.0227436	http://dx.doi.org/10.1371/journal.pone.0227436	0	0	1	0	0	0	0	0	0	0	1	Multidisciplinary Sciences	Science & Technology - Other Topics
Considine, Carol; Steinhilber, Emily	COLLABORATIVE STRATEGIES FOR SEA LEVEL RISE ADAPTATION IN HAMPTON ROADS, VIRGINIA	JOURNAL OF GREEN BUILDING	Article	sea level rise; coastal flooding; flood resilience; coastal community planning; regional planning; adaptation strategies; regional planning		INTRODUCTION The Hampton Roads region is located in southeastern Virginia where the Chesapeake Bay meets the Atlantic Ocean. The region includes seventeen municipal governments and has a large federal government presence with 26 federal agencies represented (See Figure 1). The region has a population that exceeds 1.7 million and is home to the deepest water harbor on the U.S. East Coast. Hampton …	2018	13	3			1	0	0	0	0	0	0	0	0	0	1	Architecture	Architecture
Bosello, Francesco; De Cian, Enrica	Climate change, sea level rise, and coastal disasters. A review of modeling practices	ENERGY ECONOMICS	Review	Climate change impacts; Adaptation; Sea level rise	ECONOMIC-IMPACTS; GLOBAL ANALYSIS; DAMAGE COSTS; ADAPTATION; MITIGATION; 21ST-CENTURY; INTENSITY	The climate change impacts on sea level rise and coastal disasters, and the possible adaptation responses have been studied using very different approaches, such as very detailed site-specific engineering studies and global macroeconomic assessments of costal zone vulnerability. This paper reviews the methodologies and,the modeling practices used by the sea level rise literature. It points at the…	2014	46		10.1016/j.eneco.2013.09.002	http://dx.doi.org/10.1016/j.eneco.2013.09.002	0	1	0	0	0	0	0	0	0	0	1	Economics	Business & Economics
Butler, William H.; Deyle, Robert E.; Mutnansky, Cassidy	Low-Regrets Incrementalism: Land Use Planning Adaptation to Accelerating Sea Level Rise in Florida's Coastal Communities	JOURNAL OF PLANNING EDUCATION AND RESEARCH	Article	natural hazards planning; climate change adaptation; coastal resilience; uncertainty; adaptive management	CLIMATE; BARRIERS	Sea level rise is one of the climate change effects most amenable to adaptation planning as the impacts are familiar and the nature of the phenomenon is unambiguous. Yet, significant uncertainties remain. Using a normative framework of adaptive management and natural hazards planning, we examine how coastal communities in Florida are planning in the face of accelerating sea level rise through ana…	2016	36	3	10.1177/0739456X16647161	http://dx.doi.org/10.1177/0739456X16647161	1	0	1	0	0	0	0	0	0	0	2	Regional & Urban Planning; Urban Studies	Public Administration; Urban Studies
Yusuf, Juita-Elena (Wie); Neill, Katharine; St John, Burton, III; Ash, Ivan K.; Mahar, Kaitrin	The sea is rising ... but not onto the policy agenda: a multiple streams approach to understanding sea level rise policies	ENVIRONMENT AND PLANNING C-GOVERNMENT AND POLICY	Article	sea level rise; climate change; agenda setting; environmental policy	CLIMATE-CHANGE ADAPTATION; ENVIRONMENTAL-POLICY; PUBLIC-OPINION; RESPONSES; COMMUNICATION; OPPORTUNITIES; KNOWLEDGE; WINDOWS; IMPACT; STATES	There has been little policy effort to address sea level rise in coastal states in the US. It is important to examine, at the state level, how the multitude of different (and changing) actors with different preferences and perspectives contribute to such inertia. This study examines state-level legislative inaction with regards to sea level rise. Using Kingdon's multiple streams framework, we dra…	2016	34	2	10.1177/0263774X15614457	http://dx.doi.org/10.1177/0263774X15614457	1	0	0	0	0	0	0	0	0	0	1	Environmental Studies; Public Administration	Environmental Sciences & Ecology; Public Administration
Causevic, Amar; LoCastro, Matthew; David, Dharish; Selvakkumaran, Sujeetha; Gren, Asa	Financing resilience efforts to confront future urban and sea-level rise flooding: Are coastal megacities in Association of Southeast Asian Nations doing enough?	ENVIRONMENT AND PLANNING B-URBAN ANALYTICS AND CITY SCIENCE	Article	Climate finance; cities; resilience; sea-level rise; adaptation; urban flooding		Continued greenhouse gas emissions will lead to a rise in temperatures, accompanied by rising sea levels threatening low-lying coastal cities. This vulnerability is especially acute in developing countries' cities. This study reviews whether Bangkok, Manila, and Jakarta, less prepared emerging urban centers of developing countries, are investing in adaptation projects for resilience against sea-l…	2021	48	5	10.1177/2399808321994437	http://dx.doi.org/10.1177/2399808321994437	0	1	1	0	0	0	0	0	0	0	2	Environmental Studies; Geography; Regional & Urban Planning; Urban Studies	Environmental Sciences & Ecology; Geography; Public Administration; Urban Studies
Vasquez, William F.; Beaudin, Laura; Murray, Thomas J.; Pedlowski, Marcos A.; de Rezende, Carlos E.	Preferences for sea level rise adaptation: A contingent valuation study in Rio de Janeiro State, Brazil	OCEAN & COASTAL MANAGEMENT	Article	Sea level rise; Contingent valuation; Coastal risk governance; Perceived corruption; Brazil	WILLINGNESS-TO-PAY; CLIMATE-CHANGE; COASTAL ZONE; RESPONSES; VULNERABILITY; MANAGEMENT; CORRUPTION	Sea level rise has the potential to have severe impacts on the coastal states of Brazil. In particular, the state of Rio de Janeiro has the highest percentage of exposed population. In this study, we employ a contingent valuation method to explore residents' willingness to pay for sea level rise mitigation policies in Rio de Janeiro. Given the high level of perceived corruption in the state, we a…	2022	218		10.1016/j.ocecoaman.2021.106020	http://dx.doi.org/10.1016/j.ocecoaman.2021.106020	0	1	0	0	0	0	0	0	0	0	1	Oceanography; Water Resources	Oceanography; Water Resources
Brown, Sally; Jenkins, Katie; Goodwin, Philip; Lincke, Daniel; Vafeidis, Athanasios T.; Tol, Richard S. J.; Jenkins, Rhosanna; Warren, Rachel; Nicholls, Robert J.; Jevrejeva, Svetlana; Arcilla, Agustin Sanchez; Haigh, Ivan D.	Global costs of protecting against sea-level rise at 1.5 to 4.0 degrees C	CLIMATIC CHANGE	Article	Sea-level rise; Adaptation; Dike; Cost; Damage	ANTARCTIC ICE-SHEET; CLIMATE-CHANGE; 2.0-DEGREES-C RISE; VULNERABILITY; MITIGATION; SCENARIOS; MODEL; 1.5-DEGREES-C; TEMPERATURES; ADAPTATION	Sea levels will rise, even with stringent climate change mitigation. Mitigation will slow the rate of rise. There is limited knowledge on how the costs of coastal protection vary with alternative global warming levels of 1.5 to 4.0 degrees C. Analysing six sea-level rise scenarios (0.74 to 1.09 m, 50th percentile) across these warming levels, and five Shared Socioeconomic Pathways, this paper qua…	2021	167	1-2	10.1007/s10584-021-03130-z	http://dx.doi.org/10.1007/s10584-021-03130-z	0	1	0	0	0	0	0	0	0	0	1	Environmental Sciences; Meteorology & Atmospheric Sciences	Environmental Sciences & Ecology; Meteorology & Atmospheric Sciences
Hurlimann, Anna; Barnett, Jon; Fincher, Ruth; Osbaldiston, Nick; Mortreux, Colette; Graham, Sonia	Urban planning and sustainable adaptation to sea-level rise	LANDSCAPE AND URBAN PLANNING	Article	Sea-level rise; Climate change adaptation; Local government; Institutions; Policy; Urban planning	CLIMATE-CHANGE ADAPTATION; PROCEDURAL JUSTICE; PARTICIPATION; VULNERABILITY; COMMUNITIES; CHALLENGES; DECISIONS; BARRIERS; VALUES; UK	Sea-level rise poses major challenges to coastal land uses, and therefore to urban planning processes. In theory, if done well, urban planning can lead to responses to sea-level rise that are socially and environmentally sustainable. In practice, urban planning processes may fall short of this ideal. We use multiple methods to describe and analyse how urban planning processes have led to adaptati…	2014	126		10.1016/j.landurbplan.2013.12.013	http://dx.doi.org/10.1016/j.landurbplan.2013.12.013	0	0	1	0	0	0	0	0	0	0	1	Ecology; Environmental Studies; Geography; Geography, Physical; Regional & Urban Planning; Urban Studies	Environmental Sciences & Ecology; Geography; Physical Geography; Public Administration; Urban Studies
Hauer, Mathew E.; Evans, Jason M.; Alexander, Clark R.	Sea-level rise and sub-county population projections in coastal Georgia	POPULATION AND ENVIRONMENT	Article	Sea-level rise; Sub-county; Population projections; Hammer method; Housing unit method; Climate change	HOUSING UNIT METHOD; CLIMATE-CHANGE; VULNERABILITY; MIGRATION; ACCURACY; HAMILTON; AREA; ADAPTATION; SCENARIOS; FORECASTS	It is increasingly apparent that stressors associated with anthropocentric climate change are likely to have dramatic effects on future human settlement patterns. Although sea-level rise is one of the best understood implications of climate change, geographically precise estimation of potential population displacement due to tidewater inundation has proven remarkably problematic. At least within …	2015	37	1	10.1007/s11111-015-0233-8	http://dx.doi.org/10.1007/s11111-015-0233-8	0	0	1	0	0	0	0	0	0	0	1	Demography; Environmental Studies	Demography; Environmental Sciences & Ecology
Cui, Qi; Xie, Wei; Liu, Yu	Effects of sea level rise on economic development and regional disparity in China	JOURNAL OF CLEANER PRODUCTION	Article	Climate change; Sea level rise; Storm surges; Multi-regional CGE model; Coastal region; China	CLIMATE-CHANGE; IMPACTS; CONSEQUENCES; SCENARIOS	Among the climate change-induced threats to coastal regions, sea level rise is considered as the most serious one. Most large and prosperous cities in China are located along coastal regions and are thus likely to suffer huge economic impacts when a sea level rise occurs. The effects on coastal regions can also be transmitted to inland regions through movement of labor and trade, thus affecting r…	2018	176		10.1016/j.jclepro.2017.11.165	http://dx.doi.org/10.1016/j.jclepro.2017.11.165	0	1	0	0	0	0	0	0	0	0	1	Green & Sustainable Science & Technology; Engineering, Environmental; Environmental Sciences	Science & Technology - Other Topics; Engineering; Environmental Sciences & Ecology
de Ruig, Lars T.; Barnard, Patrick L.; Botzen, W. J. Wouter; Grifman, Phyllis; Hart, Juliette Finzi; de Moel, Hans; Sadrpour, Nick; Aerts, Jeroen C. J. H.	An economic evaluation of adaptation pathways in coastal mega cities: An illustration for Los Angeles	SCIENCE OF THE TOTAL ENVIRONMENT	Article	Adaptation pathways; Climate change; Cost-benefit analysis; Flood risk analysis; Uncertainty; Sea level rise	SEA-LEVEL RISE; FLOOD; RESILIENCE; LIMITATIONS; MANAGEMENT; BENEFITS	Sea level rise and uncertainty in its projections pose a major challenge to flood risk management and adaptation investments in coastal mega cities. This study presents a comparative economic evaluation method for flood adaptation measures, which couples a cost-benefit analysis with the concept of adaptation pathways. Our approach accounts for uncertainty in sea level rise projections by allowing…	2019	678		10.1016/j.scitotenv.2019.04.308	http://dx.doi.org/10.1016/j.scitotenv.2019.04.308	1	1	0	0	0	0	0	0	0	0	2	Environmental Sciences	Environmental Sciences & Ecology
Morse, Wayde C.; Cox, Cody; Anderson, Christopher J.	Using Public Participation Geographic Information Systems (PPGIS) to Identify Valued Landscapes Vulnerable to Sea Level Rise	SUSTAINABILITY	Article	coast; vulnerability; mapping; PPGIS; sea level rise	CLIMATE-CHANGE; LAND-USE; ECOSYSTEM SERVICES; COASTAL VALUES; SPATIAL DATA; GIS PPGIS; MANAGEMENT; ADAPTATION; DESIGN; PERCEPTIONS	The U.S. Gulf of Mexico coast has a long history of intense and varied development, from energy infrastructure and seaports to vacation homes and tourism. Coastal populations and development are growing. Concurrently, global climate change will influence sea level rise, resulting in increased flooding, storm surge, and coastal erosion. Regional planners must prepare for sea level rise and develop…	2020	12	17	10.3390/su12176711	http://dx.doi.org/10.3390/su12176711	0	0	1	0	0	0	0	0	0	0	1	Green & Sustainable Science & Technology; Environmental Sciences; Environmental Studies	Science & Technology - Other Topics; Environmental Sciences & Ecology
Tol, Richard S. J.; Klein, Richard J. T.; Nicholls, Robert J.	Towards successful adaptation to sea-level rise along Europe's coasts	JOURNAL OF COASTAL RESEARCH	Article	climate change; protection; accommodation; retreat; coastal management; vulnerability	CLIMATE-CHANGE; POTENTIAL IMPLICATIONS; ADAPTIVE CAPACITY; WATER ALLOCATION; ZONE MANAGEMENT; ECONOMIC COSTS; DAMAGE COSTS; VULNERABILITY; IMPACTS; AGRICULTURE	Adaptation is defined as the planned or unplanned, reactive or anticipatory, successful or unsuccessful response of a system to a change in its environment. This paper examines the current status of adaptation to sea-level rise and climate change in the context of European coasts. Adaptation can greatly reduce the impact of sea-level rise (and other coastal changes), although it requires adjustme…	2008	24	2	10.2112/07A-0016.1	http://dx.doi.org/10.2112/07A-0016.1	0	0	1	0	0	0	0	0	0	0	1	Environmental Sciences; Geography, Physical; Geosciences, Multidisciplinary	Environmental Sciences & Ecology; Physical Geography; Geology
Cao, Anh; Esteban, Miguel; Onuki, Motoharu; Kiet Nguyen; Danh Thao Nguyen; Van Trung Le	Decoupled formal and informal flooding adaptation and conflicts in coastal cities: A case study of Ho Chi Minh City	OCEAN & COASTAL MANAGEMENT	Article	Coastal flooding; Adaptation; Sea level rise awareness; Social conflicts	SEA-LEVEL RISE; STRATEGIES; MANAGEMENT; PATHWAYS; VULNERABILITY; COMMUNITIES; RESILIENCE; SUBSIDENCE; MIGRATION; DRIVERS	Vulnerability assessments have suggested that many coastal cities are prone to the impacts of flooding induced by sea level rise. This paper aims to understand the dynamics of flood adaptation in Ho Chi Minh City, which has been dealing with such issues for years due to its topography and ongoing urbanization-induced land subsidence. The results suggest that adaptation is reactive to the flooding…	2021	209		10.1016/j.ocecoaman.2021.105654	http://dx.doi.org/10.1016/j.ocecoaman.2021.105654	1	0	0	1	0	0	0	0	0	0	2	Oceanography; Water Resources	Oceanography; Water Resources
Filippova, Olga; Nguyen, Cuong; Noy, Ilan; Rehm, Michael	Who Cares? Future Sea Level Rise and House Prices	LAND ECONOMICS	Article		PROPERTY PRICES; CLIMATE-CHANGE; REAL-ESTATE; FLOOD; COST; INFORMATION; VALUES; ADAPTATION; DISASTER; HAZARD	Sea level rise is a consequence of climate change. Using evidence from a coastal community, we pose a question: Do people factor in warnings by scientists and governments about sea level rise when making their investment decisions? Using a difference-in-differences framework, we examine if disclosure of future risks affects coastal property prices. New Zealand's Kapiti Coast published detailed pr…	2020	96	2	10.3368/le.96.2.207	http://dx.doi.org/10.3368/le.96.2.207	0	1	0	0	0	0	0	0	0	0	1	Economics; Environmental Studies	Business & Economics; Environmental Sciences & Ecology
Frost, Lana; Miller, Fiona	Planning for social justice, anticipating sea level rise: the case of Lake Macquarie, Australia	AUSTRALIAN GEOGRAPHER	Article	Climate change adaptation; planning; vulnerability; policy; resilience; social justice; sea level rise	CLIMATE-CHANGE; COASTAL ADAPTATION; MANAGED RETREAT; RESPONSES; EQUITY	Climate change will affect communities in diverse and differentiated ways, so adaptation approaches must strive to address social justice in order to reduce inequality. This paper applies a social justice framework to examine planning for sea level rise in a densely populated coastal settlement in eastern Australia. The Lake Macquarie area is highly vulnerable to sea level rise with local adaptat…	2021	52	2	10.1080/00049182.2021.1917327	http://dx.doi.org/10.1080/00049182.2021.1917327	1	0	1	0	0	0	0	0	1	0	3	Geography	Geography
Panpeng, Jirawat; Ahmad, Mokbul Morshed	Vulnerability of Fishing Communities from Sea-Level Change: A Study of Laemsing District in Chanthaburi Province, Thailand	SUSTAINABILITY	Article	vulnerability; coastal fishing community; sea-level change; climate model; inundation; Thailand	CLIMATE-CHANGE; RISE; FISHERIES; IMPACTS	Continuous increases in global mean sea level is affecting coastal communities worldwide. In Thailand, the rising sea level exacerbates the vulnerability of coastal communities to changes in geographic conditions seriously affecting communities with low adaptive capacity and mostly dependent on natural resources. This paper identifies the potential vulnerability of coastal fishing communities whi…	2017	9	8	10.3390/su9081388	http://dx.doi.org/10.3390/su9081388	0	0	1	1	0	0	0	0	0	0	2	Green & Sustainable Science & Technology; Environmental Sciences; Environmental Studies	Science & Technology - Other Topics; Environmental Sciences & Ecology
Conyers, Zella Ann; Grant, Richard; Sen Roy, Shouraseni	Sea Level Rise in Miami Beach: Vulnerability and Real Estate Exposure	PROFESSIONAL GEOGRAPHER	Article	exposure; Miami Beach; property values; readiness; sea level rise; vulnerability	COASTAL HAZARDS; CLIMATE-CHANGE; HOT-SPOTS; INDICATORS	Sea level rise threatens coastal communities throughout the United States, and South Florida is on the front line. The iconic and built-up city of Miami Beach, Florida, has a well-developed, high-value property market, and the municipality has been lauded for proactively taking action to adapt to anticipated sea level rise. Moving beyond hyperbole and piecemeal evidence, we compile a comprehensiv…	2019	71	2	10.1080/00330124.2018.1531037	http://dx.doi.org/10.1080/00330124.2018.1531037	0	0	1	0	0	0	0	0	0	0	1	Geography	Geography
de la Vega-Leinert, Anne C.; Nicholls, Robert J.	Potential implications of sea-level rise for Great Britain	JOURNAL OF COASTAL RESEARCH	Article	vulnerability; adaptation; climate change; coastal management; shoreline management; erosion; floods	INTEGRATED ASSESSMENT; SOCIOECONOMIC CHANGE; THAMES ESTUARY; ECONOMIC COSTS; CLIMATE-CHANGE; BRITISH-ISLES; LATE HOLOCENE; STORM SURGES; FLOOD RISK; MANAGEMENT	Large parts of the coasts of Great Britain (including England, Wales, and Scotland) already experience a number of problems, including sediment starvation and erosion, loss/degradation of coastal ecosystems, and significant exposure to coastal flooding. Sea-level rise and other potential climate change will exacerbate all of these issues. Coastal management is embracing sea-level rise and climate…	2008	24	2	10.2112/07A-0008.1	http://dx.doi.org/10.2112/07A-0008.1	0	0	1	0	0	0	0	0	0	0	1	Environmental Sciences; Geography, Physical; Geosciences, Multidisciplinary	Environmental Sciences & Ecology; Physical Geography; Geology
Song, Jie; Peng, Binbin	Should We Leave? Attitudes towards Relocation in Response to Sea Level Rise	WATER	Article	coastal hazards; climate change; regression; questionnaire; flooding	CLIMATE-CHANGE; FLOOD EXPERIENCE; PUBLIC AWARENESS; NATURAL HAZARDS; PERCEPTION; ADAPTATION; IMPACTS; HOUSEHOLDS; VULNERABILITY; PREPAREDNESS	The participation of individuals contributes significantly to the success of sea level rise adaptation. This study therefore addresses what influences people's likelihood of relocating away from low-lying areas in response to rising sea levels. The analysis was based on a survey conducted in the City of Panama Beach in Florida (USA). Survey items relate to people's risk perception, hazard experie…	2017	9	12	10.3390/w9120941	http://dx.doi.org/10.3390/w9120941	0	0	1	0	0	0	0	1	0	0	2	Environmental Sciences; Water Resources	Environmental Sciences & Ecology; Water Resources
Ultee, Lizz; Arnott, James C.; Bassis, Jeremy; Lemos, Maria Carmen	From Ice Sheets to Main Streets: Intermediaries Connect Climate Scientists to Coastal Adaptation	EARTHS FUTURE	Article	Science usability; Sea level; Climate adaptation; Public scholarship	ENVIRONMENTAL ASSESSMENTS; BOUNDARY ORGANIZATIONS; INFORMATION; INSTITUTIONS; USABILITY; KNOWLEDGE; SCIENCE; POLICY	Despite the societal relevance of sea-level research, a knowledge-to-action gap remains between researchers and coastal communities. In the agricultural and water-management sectors, intermediaries such as consultants and extension agencies have a long and well-documented history of helping to facilitate the application of scientific knowledge on the ground. However, the role of such intermediari…	2018	6	3	10.1002/2018EF000827	http://dx.doi.org/10.1002/2018EF000827	1	0	0	0	0	0	0	0	0	0	1	Environmental Sciences; Geosciences, Multidisciplinary; Meteorology & Atmospheric Sciences	Environmental Sciences & Ecology; Geology; Meteorology & Atmospheric Sciences
Runting, Rebecca K.; Lovelock, Catherine E.; Beyer, Hawthorne L.; Rhodes, Jonathan R.	Costs and Opportunities for Preserving Coastal Wetlands under Sea Level Rise	CONSERVATION LETTERS	Article	Payments for ecosystem services (PES); climate change adaptation; carbon sequestration; SLAMM; nursery habitat; co-benefits; spatial conservation planning; opportunity cost; mangroves; Moreton Bay	CONSERVATION; IMPACTS; FACE	Rises in sea level can alter the distribution of coastal wetlands through migration landward and loss due to inundation. The expansion of coastal developments can prevent potential wetland migration, exacerbating loss as sea levels rise. Pre-emptive planning to set aside key coastal areas for wetland migration is therefore critical for the long-term preservation of species habitat and ecosystem s…	2017	10	1	10.1111/conl.12239	http://dx.doi.org/10.1111/conl.12239	0	1	0	0	0	0	0	0	0	0	1	Biodiversity Conservation	Biodiversity & Conservation
Neumann, James E.; Emanuel, Kerry A.; Ravela, Sai; Ludwig, Lindsay C.; Verly, Caroleen	Risks of Coastal Storm Surge and the Effect of Sea Level Rise in the Red River Delta, Vietnam	SUSTAINABILITY	Article		IMPACT	This paper considers the impact of sea level rise and storm surge on the Red River delta region of Vietnam. Permanently inundated lands and temporary flood zones are analyzed by combining sea level rise scenarios for 2050 with simulated storm surge levels for the 100-year event. Our analysis finds that sea level rise through 2050 could increase the effective frequency of the current 100-year stor…	2015	7	6	10.3390/su7066553	http://dx.doi.org/10.3390/su7066553	0	1	0	0	0	0	0	0	0	0	1	Green & Sustainable Science & Technology; Environmental Sciences; Environmental Studies	Science & Technology - Other Topics; Environmental Sciences & Ecology
Alexander, Kim S.; Ryan, Anthony; Measham, Thomas G.	Managed retreat of coastal communities: understanding responses to projected sea level rise	JOURNAL OF ENVIRONMENTAL PLANNING AND MANAGEMENT	Article	social functionalist theory; sea level rise; managed retreat; coastal management; climate adaptation	CLIMATE-CHANGE; STAKEHOLDER ENGAGEMENT; CONTINGENT VALUATION; TABOO; PREFERENCES; ADAPTATION; PSYCHOLOGY; PEOPLE; IMPACT; ETHICS	Managed retreat - the relocation of homes and infrastructure under threat from coastal flooding - is one of the few policy options available for coastal communities facing long-term risks from accelerated sea level rise. At present, little is known about how the Australian public perceives policy options to mitigate sea level rise risks. This paper explores a range of different decision-making cr…	2012	55	4	10.1080/09640568.2011.604193	http://dx.doi.org/10.1080/09640568.2011.604193	1	0	1	0	0	0	0	0	0	0	2	Development Studies; Regional & Urban Planning	Development Studies; Public Administration
Neumann, James E.; Hudgens, Daniel E.; Herter, John; Martinich, Jeremy	Assessing Sea-Level Rise Impacts: A GIS-Based Framework and Application to Coastal New Jersey	COASTAL MANAGEMENT	Article	climate impact assessment; coastal behavior model; coastal property; GIS; sea-level rise	RESIDENTIAL LAND; ECONOMIC COST; HOLDING BACK; PRICE	The impact of sea-level rise on coastal properties depends critically on the human response to the threat, which in turn depends on several factors, including the immediacy of the risk, the magnitude of property value at risk, options for adapting to the threat and the cost of those options, and in some cases, land-use or regulatory restrictions that apply to the property. This article reports on…	2010	38	4	10.1080/08920753.2010.496105	http://dx.doi.org/10.1080/08920753.2010.496105	0	1	1	0	0	0	0	0	0	0	2	Environmental Sciences; Environmental Studies	Environmental Sciences & Ecology
Thomas, Merryn; Pidgeon, Nick; Whitmarsh, Lorraine; Ballinger, Rhoda	Mental models of sea-level change: A mixed methods analysis on the Severn Estuary, UK	GLOBAL ENVIRONMENTAL CHANGE-HUMAN AND POLICY DIMENSIONS	Article	Sea-level rise; Sea-level change; Public perceptions; Public understanding; Mental models	GLOBAL CLIMATE-CHANGE; RISK PERCEPTIONS; BRISTOL CHANNEL; PEOPLE KNOW; COASTAL COMMUNITIES; PUBLIC PERCEPTIONS; FLOOD RISK; COMMUNICATION; MITIGATION; POLICY	Global average sea levels are expected to rise by up to a metre by the end of the century. This long-term rise will combine with shorter-term changes in sea level (e.g. high tides, storm surges) to increase risks of flooding and erosion in vulnerable coastal areas. As communities become increasingly exposed to these risks, understanding their beliefs and responses becomes more important. While st…	2015	33		10.1016/j.gloenvcha.2015.04.009	http://dx.doi.org/10.1016/j.gloenvcha.2015.04.009	0	0	1	0	0	0	0	0	0	0	1	Environmental Sciences; Environmental Studies; Geography	Environmental Sciences & Ecology; Geography
Erlandson, Jon McVey	As the world warms: rising seas, coastal archaeology, and the erosion of maritime history	JOURNAL OF COASTAL CONSERVATION	Article	Global warming; Sea-level rise; Coastal erosion; Heritage resources	ECOSYSTEMS; FISHERIES; FUTURE	The human history of coastal regions around the world has been under assault for decades, from forces that include dam building, coastal modifications, the destruction of wetlands, marine erosion, population growth and rampant development, looting, and other processes. Global warming will exacerbate the destruction of cultural resources in coastal zones through accelerated sea level rise, intensi…	2012	16	2	10.1007/s11852-010-0104-5	http://dx.doi.org/10.1007/s11852-010-0104-5	0	0	0	0	0	0	1	0	0	0	1	Biodiversity Conservation; Environmental Sciences; Marine & Freshwater Biology; Water Resources	Biodiversity & Conservation; Environmental Sciences & Ecology; Marine & Freshwater Biology; Water Resources
Asugeni, James; MacLaren, David; Massey, Peter D.; Speare, Rick	Mental health issues from rising sea level in a remote coastal region of the Solomon Islands: current and future	AUSTRALASIAN PSYCHIATRY	Article	mental health; sea-level rise; Solomon Islands; coastal communities; climate change	CLIMATE-CHANGE	Objective: There is little published research about mental health and climate change in the Pacific, including Solomon Islands. Solomon Islands has one of the highest rates of sea-level rise globally. The aim of this research was to document mental health issues related to sea-level rise for people in East Malaita, Solomon Islands. Method: A cross-sectional study was carried out in six low-lying …	2015	23	6	10.1177/1039856215609767	http://dx.doi.org/10.1177/1039856215609767	0	0	0	1	0	0	0	0	0	0	1	Psychiatry	Psychiatry
Puthucherril, Tony George	Operationalising Integrated Coastal Zone Management and Adapting to Sea Level Rise through Coastal Law: Where Does India Stand?	INTERNATIONAL JOURNAL OF MARINE AND COASTAL LAW	Article	India; integrated coastal zone management; climate change; sea level rise; sustainable development; adaptation; nuclear power plants		With an overwhelming majority of India's population living on the coast and depending on coastal resources for their sustenance and livelihood, sustainable coastal development is of critical importance to this country. India is also susceptible to the impacts of climate change and sea level rise. This article reviews India's attempts to manage its long coastline and coastal resources through the …	2011	26	4	10.1163/157180811X593407	http://dx.doi.org/10.1163/157180811X593407	0	0	0	0	1	0	0	0	0	0	1	Law	Government & Law
Stafford, Sarah L.; Renaud, Alexander D.	Developing a Framework to Identify Local Business and Government Vulnerability to Sea-Level Rise: A Case Study of Coastal Virginia	COASTAL MANAGEMENT	Article	local business exposure; local government exposure; sea-level rise; vulnerability	SOCIAL VULNERABILITY; HAMPTON ROADS; STORM-SURGE; ADAPTATION	In this article, we develop methods for identifying local business and government vulnerabilities to sea-level rise and the natural hazards associated with it. Unlike the fairly large literature on measuring social vulnerability to natural hazards, there are very few papers that discuss methods for measuring local business or local government vulnerability even though businesses and governments a…	2019	47	1	10.1080/08920753.2019.1526011	http://dx.doi.org/10.1080/08920753.2019.1526011	1	1	0	0	0	0	0	0	0	0	2	Environmental Sciences; Environmental Studies	Environmental Sciences & Ecology
Jackson, Chloe A.; Schmutz, Phillip; Harwell, Matthew C.; Littles, Chanda J.	The ecosystem service of property protection and exposure to environmental stressors in the Gulf of Mexico	OCEAN & COASTAL MANAGEMENT	Article	Property protection; Ecosystem services; Coastal management; Sea-level rise	SEA-LEVEL RISE; CLIMATE-CHANGE IMPACTS; TROPICAL CYCLONES; COASTAL HABITATS; MANAGEMENT; EROSION; PEOPLE; INFRASTRUCTURE; ADAPTATION	Environmental stressors such as sea-level rise, erosion, and increased storm frequency and intensity are exposing coastal properties to greater amounts of damage. Coastal habitats like beaches, dunes, seagrasses, and wetlands can help reduce exposure and property damage. Using InVEST's Coastal Vulnerability Model, an exposure index value was calculated for every 250 m(2) segment along the coastli…	2020	184		10.1016/j.ocecoaman.2019.105017	http://dx.doi.org/10.1016/j.ocecoaman.2019.105017	0	1	0	0	0	0	0	0	0	0	1	Oceanography; Water Resources	Oceanography; Water Resources
Barnett, J.; Graham, S.; Mortreux, C.; Fincher, R.; Waters, E.; Hurlimann, A.	A local coastal adaptation pathway	NATURE CLIMATE CHANGE	Article		SEA-LEVEL RISE; CLIMATE-CHANGE; CHALLENGES; POLICY	Local governments are not adapting to sea-level rise because it is difficult to build consensus on the need for change the best way to implement it. In theory, adaptation pathways can resolve this impasse. Adaptation pathways are a sequence of linked strategies that are triggered by a change in environmental condition, and in which initial decisions can have low regrets and preserve options for f…	2014	4	12	10.1038/NCLIMATE2383	http://dx.doi.org/10.1038/NCLIMATE2383	1	0	0	0	0	0	0	0	0	0	1	Environmental Sciences; Environmental Studies; Meteorology & Atmospheric Sciences	Environmental Sciences & Ecology; Meteorology & Atmospheric Sciences
Lubell, Mark; Stacey, Mark; Hummel, Michelle A.	Collective action problems and governance barriers to sea-level rise adaptation in San Francisco Bay	CLIMATIC CHANGE	Article	Climate adaptation; Sea level rise; Polycentric governance; Cooperation; Social-ecological systems	CLIMATE; SYSTEMS; MANAGEMENT; INNOVATION; KNOWLEDGE; FRAMEWORK; STORM	This paper translates Ostrom's diagnostic approach for social-ecological systems to identify the collective action problems and core governance barriers for sea-level rise adaptation in the San Francisco Bay Area. The diagnostic approach considers variables related to the resource system, the resource units, the users, and the governance system. Coupled ecological-infrastructure models identify t…	2021	167	3-4	10.1007/s10584-021-03162-5	http://dx.doi.org/10.1007/s10584-021-03162-5	1	0	0	0	0	0	0	0	0	0	1	Environmental Sciences; Meteorology & Atmospheric Sciences	Environmental Sciences & Ecology; Meteorology & Atmospheric Sciences
Lincke, Daniel; Hinkel, Jochen	Coastal Migration due to 21st Century Sea-Level Rise	EARTHS FUTURE	Article	coastal migration; coastal sea level rise impacts; multiple scenario analysis; sea level rise adaptation	CLIMATE-CHANGE; ENVIRONMENTAL REFUGEES; ECONOMIC COSTS; ADAPTATION; PROTECTION; RETREAT; DELTAS; ERA	Rising mean and extreme sea-levels and induced increased coastal flooding are expected to lead to massive coastal migration if coasts are not protected. Using a wide range of sea-level rise (SLR) scenarios, socioeconomic pathways and discount rate assumptions, 21st century coastal migration is assessed at global scale assuming local cost-benefit optimal protection decisions for about 12,000 coast…	2021	9	5	10.1029/2020EF001965	http://dx.doi.org/10.1029/2020EF001965	0	1	0	0	0	0	0	0	0	0	1	Environmental Sciences; Geosciences, Multidisciplinary; Meteorology & Atmospheric Sciences	Environmental Sciences & Ecology; Geology; Meteorology & Atmospheric Sciences
Maria Abadie, Luis; Sainz de Murieta, Elisa; Galarraga, Ibon	The Costs of Sea-Level Rise: Coastal Adaptation Investments vs. Inaction in Iberian Coastal Cities	WATER	Article	climate change; adaptation costs; investment decision; Spain and Portugal coastal cities uncertainty; stochastic model	ECONOMICS; SCENARIOS; SCALE	Iberian coastal cities are subject to significant risks in the next decades due to climate change-induced sea-level rise. These risks are quite uncertain depending on several factors. In this article, we estimate potential economic damage in 62 Iberian coastal cities from 2020 to 2100 using regional relative sea-level rise data under three representative concentration pathways (RCP 8.5, RCP 4.5 a…	2020	12	4	10.3390/w12041220	http://dx.doi.org/10.3390/w12041220	0	1	0	0	0	0	0	0	0	0	1	Environmental Sciences; Water Resources	Environmental Sciences & Ecology; Water Resources
Rozell, Daniel J.	Overestimating coastal urban resilience: The groundwater problem	CITIES	Article	Groundwater; Sea level rise; Urban resilience; Climate adaptation	SEA-LEVEL RISE	Climate vulnerability assessments of coastal cities rarely include groundwater flooding induced by sea level rise. Unlike surface flooding from tides or storm surge, groundwater flooding is not prevented by seawalls. In cities where the underlying geology is relatively impermeable, groundwater can be drained and pumped over floodwalls as a defensive measure, as is done in the Netherlands. In area…	2021	118		10.1016/j.cities.2021.103369	http://dx.doi.org/10.1016/j.cities.2021.103369	1	0	1	0	0	0	0	0	0	0	2	Urban Studies	Urban Studies
Hirschfeld, Daniella; Hill, Kristina E.; Plane, Ellen	Adapting to Sea Level Rise: Insights from a New Evaluation Framework of Physical Design Projects	COASTAL MANAGEMENT	Article	Climate adaptation; coastal management; evaluation; sea level rise; shoreline designs; transformation	CLIMATE-CHANGE; ECOSYSTEM SERVICES; STORM-SURGE; COASTAL; FUTURE; ADAPTATION; INFRASTRUCTURE; UNCERTAINTIES; RESILIENCE; MANAGEMENT	Designers and engineers are developing proposals for physical projects to adapt coastal sites to future sea level rise related threats. This puts pressure on local and regional decision makers to develop strategic frameworks for prioritizing, permitting and funding such projects. However, no systematic evaluation tools exist for the full range of these innovative designs. We build on the literatu…	2021	49	6	10.1080/08920753.2021.1967563	http://dx.doi.org/10.1080/08920753.2021.1967563	0	0	1	0	0	0	0	0	0	0	1	Environmental Sciences; Environmental Studies	Environmental Sciences & Ecology
Treuer, Galen; Broad, Kenneth; Meyer, Robert	Using simulations to forecast homeowner response to sea level rise in South Florida: Will they stay or will they go?	GLOBAL ENVIRONMENTAL CHANGE-HUMAN AND POLICY DIMENSIONS	Article	Sea level rise; Simulation; Perception; Adaptation; Homeowners; South Florida	CLIMATE-CHANGE; ADAPTATION; PERCEPTION; SCIENCE	Sea level rise threatens coastal communities around the world. Proactive investments in adaptive flood protection could reduce financial vulnerability, however it is unclear if local governments and homeowners will be willing to make those investments before it is too late. In this research we explore this issue by focusing on the case of South Florida, which is one of the most financially vulner…	2018	48		10.1016/j.gloenvcha.2017.10.008	http://dx.doi.org/10.1016/j.gloenvcha.2017.10.008	0	0	1	0	0	0	0	0	0	0	1	Environmental Sciences; Environmental Studies; Geography	Environmental Sciences & Ecology; Geography
Rogers, Kerrylee; Mogensen, Laura A.; Davies, Peter; Kelleway, Jeffrey; Saintilan, Neil; Withycombe, Geoff	Impacts and adaptation options for estuarine vegetation in a large city	LANDSCAPE AND URBAN PLANNING	Article	Mangrove and saltmarsh; Sea-level rise; Coastal squeeze; Estuary; Strategic planning; Spatial landscape modelling	SEA-LEVEL RISE; COASTAL WETLAND VULNERABILITY; SURFACE ELEVATION DYNAMICS; SALT-MARSH; LIVING SHORELINES; CLIMATE-CHANGE; BLUE CARBON; MANGROVE; SEDIMENTATION; ENCROACHMENT	Climate change adaptation options for natural systems are particularly challenging in high density urban settings. We model the vulnerability of estuarine vegetation (mangroves, saltmarshes and Casuarina forest) to sea level rise in Australia's most populous city, Sydney, and conduct a detailed assessment of impacts and adaptation options for a densely urbanised estuary, the Cooks River. Our mode…	2019	182		10.1016/j.landurbplan.2018.09.022	http://dx.doi.org/10.1016/j.landurbplan.2018.09.022	0	0	1	0	0	0	0	0	0	0	1	Ecology; Environmental Studies; Geography; Geography, Physical; Regional & Urban Planning; Urban Studies	Environmental Sciences & Ecology; Geography; Physical Geography; Public Administration; Urban Studies
Fu, Xinyu; Gomaa, Mohammed; Deng, Yujun; Peng, Zhong-Ren	Adaptation planning for sea level rise: a study of US coastal cities	JOURNAL OF ENVIRONMENTAL PLANNING AND MANAGEMENT	Article	adaptation; sea level rise; local planning; comprehensive planning; hazard mitigation	CLIMATE ACTION PLANS; STATE; VULNERABILITY; IMPACTS; MANDATES; QUALITY	Sea level rise (SLR) is expected, even without greenhouse gas emissions. As SLR is inevitable, adapting to its impacts has received increasing attention, and local governments are the key actors in this emerging agenda. This study indicates that adaptation planning for SLR should be integrated into two local major planning mechanisms in the United States: the local comprehensive plans and hazard …	2017	60	2	10.1080/09640568.2016.1151771	http://dx.doi.org/10.1080/09640568.2016.1151771	1	0	0	0	0	0	0	0	0	0	1	Development Studies; Regional & Urban Planning	Development Studies; Public Administration
Stoltz, Amanda Daria; Shivlani, Manoj; Glazer, Robert	Fishing Industry Perspectives on Sea-Level Rise Risk and Adaptation	WATER	Article	coastal management; adaptation; sea-level rise; climate change migration	CLIMATE-CHANGE; ADAPTIVE CAPACITY; VULNERABILITY; IMPACTS; COMMUNITIES; PERCEPTION	Sea-level rise, already occurring over Florida's coast, stands to generate a significant impact on the state's fishing industry and coastal communities, exposing vulnerable areas and populations to extreme events and disrupting established patterns of fishery and marine resource use. Using a semi-structured interview approach, this study evaluated fishing industry perspectives on sea-level rise r…	2021	13	8	10.3390/w13081124	http://dx.doi.org/10.3390/w13081124	0	0	0	1	0	0	0	0	0	0	1	Environmental Sciences; Water Resources	Environmental Sciences & Ecology; Water Resources
Bongarts Lebbe, Theophile; Rey-Valette, Helene; Chaumillon, Eric; Camus, Guigone; Almar, Rafael; Cazenave, Anny; Claudet, Joachim; Rocle, Nicolas; Meur-Ferec, Catherine; Viard, Frederique; Mercier, Denis; Dupuy, Christine; Menard, Frederic; Rossel, Bernardo Aliaga; Mullineaux, Lauren; Sicre, Marie-Alexandrine; Zivian, Anna; Gaill, Francoise; Euzen, Agathe	Designing Coastal Adaptation Strategies to Tackle Sea Level Rise	FRONTIERS IN MARINE SCIENCE	Review	climate change; sea level rise; adaptation; governance; nature-based solutions; multidisciplinary approach; vulnerability; coastal cities	SALT MARSHES; IMPACTS; PATHWAYS; EROSION; INFRASTRUCTURE; RESILIENCE; ECOSYSTEMS; MANAGEMENT; NORTHERN; BEACHES	Faced with sea level rise and the intensification of extreme events, human populations living on the coasts are developing responses to address local situations. A synthesis of the literature on responses to coastal adaptation allows us to highlight different adaptation strategies. Here, we analyze these strategies according to the complexity of their implementation, both institutionally and tech…	2021	8		10.3389/fmars.2021.740602	http://dx.doi.org/10.3389/fmars.2021.740602	1	0	0	0	0	0	0	0	0	0	1	Environmental Sciences; Marine & Freshwater Biology	Environmental Sciences & Ecology; Marine & Freshwater Biology
Hauer, Mathew E.; Hardy, R. Dean; Mishra, Deepak R.; Pippin, J. Scott	No landward movement: examining 80 years of population migration and shoreline change in Louisiana	POPULATION AND ENVIRONMENT	Article	Louisiana; Hurricane Katrina; Sea level rise; Adaptation; Migration; Coastal populations; Landward migration	SEA-LEVEL RISE; CLIMATE-CHANGE; ENVIRONMENTAL-CHANGE; HURRICANES KATRINA; CARTERET-ISLANDS; CHESAPEAKE BAY; AGE; VULNERABILITY; ABANDONMENT; PROJECTIONS	Louisiana lost nearly 5,000 km(2) of its coastal land area due to relative sea level rise (including local, regional, and global factors driving relative sea level change) since 1932, mirroring both the hazards associated with sea level rise and the time horizons of sea level rise impacts expected this century. This represents an opportunity to examine the relationship between long-term populatio…	2019	40	4	10.1007/s11111-019-00315-8	http://dx.doi.org/10.1007/s11111-019-00315-8	0	0	1	0	0	0	1	0	0	0	2	Demography; Environmental Studies	Demography; Environmental Sciences & Ecology
Frazier, Tim G.; Wood, Nathan; Yarnal, Brent; Bauer, Denise H.	Influence of potential sea level rise on societal vulnerability to hurricane storm-surge hazards, Sarasota County, Florida	APPLIED GEOGRAPHY	Article	Adaptation; Climate change; Hurricanes; Planning; Resilience; Sea level rise; Storm surge vulnerability	TROPICAL CYCLONE CLIMATOLOGY; INTENSITY; MODEL; FREQUENCY; INCREASE; IMPACT	Although the potential for hurricanes under current climatic conditions continue to threaten coastal communities, there is concern that climate change, specifically potential increases in sea level, could influence the impacts of future hurricanes. To examine the potential effect of sea level rise on community vulnerability to future hurricanes, we assess variations in socioeconomic exposure in S…	2010	30	4	10.1016/j.apgeog.2010.05.005	http://dx.doi.org/10.1016/j.apgeog.2010.05.005	0	0	1	0	0	0	0	0	0	0	1	Geography	Geography
Yusuf, Juita-Elena (Wie); Rawat, Pragati; Considine, Carol; Covi, Michelle; St John, Burton, III; Nicula, J. Gail; Anuar, Khairul A.	Participatory GIS as a Tool for Stakeholder Engagement in Building Resilience to Sea Level Rise: A Demonstration Project	MARINE TECHNOLOGY SOCIETY JOURNAL	Article	Participatory mapping; weTable; Hampton Roads; sea level rise planning; whole-of-community	GEOGRAPHIC INFORMATION-SYSTEMS; STRUCTURED PUBLIC INVOLVEMENT; CLIMATE-CHANGE ADAPTATION; LOCAL KNOWLEDGE; LAND; VULNERABILITY; COASTAL; VISUALIZATION; COMMUNITIES; TECHNOLOGY	This article describes a participatory geographical information system (PGIS) demonstration project used as part of the stakeholder engagement efforts undertaken by the Citizen Engagement Working Group of the Hampton Roads Sea Level Rise Preparedness and Resilience Intergovernmental Planning Pilot Project. The PGIS demonstration project was conducted in the Little Creek/Pretty Lake case study are…	2018	52	2	10.4031/MTSJ.52.2.12	http://dx.doi.org/10.4031/MTSJ.52.2.12	1	0	1	0	0	0	0	0	0	0	2	Engineering, Ocean; Oceanography	Engineering; Oceanography
von Oelreich, Jacob; Carlsson-Kanyama, Annika; Svenfelt, Asa; Wikman-Svahn, Per	Planning for future sea-level rise in Swedish municipalities	LOCAL ENVIRONMENT	Article	sea-level rise; uncertainties; planning; climate change adaptation	CLIMATE-CHANGE; ICE-SHEET; ADAPTATION; IMPACTS	A warmer climate leads to rising sea levels. Despite uncertainties about how rapid and substantial future sea-level rise (SLR) will be, society needs to prepare and adapt. This study examines the state of planning for future SLR in Sweden by surveying 33 coastal municipalities in southern Sweden and interviewing local, regional and national authorities with relevant accountability. The results re…	2015	20	4	10.1080/13549839.2013.834881	http://dx.doi.org/10.1080/13549839.2013.834881	0	0	1	0	0	0	0	0	0	0	1	Green & Sustainable Science & Technology; Environmental Studies; Geography; Regional & Urban Planning; Urban Studies	Science & Technology - Other Topics; Environmental Sciences & Ecology; Geography; Public Administration; Urban Studies
Chinowsky, Paul; Helman, Jacob	Protecting Infrastructure and Public Buildings against Sea Level Rise and Storm Surge	SUSTAINABILITY	Article	sea level rise; climate change; infrastructure; coastal engineering	CLIMATE-CHANGE; IMPACTS; ADAPTATION; FRAMEWORK; COASTS	The national study analyzes sea level rise (SLR) impacts based on 36 different SLR and storm surge scenarios across 5.7 million geographic locations and 3 time periods. Taking an approach based on engineering design guidelines and current cost estimates, the study details projected cost impacts for states and cities. These impacts are presented from multiple perspectives, including total cost for…	2021	13	19	10.3390/su131910538	http://dx.doi.org/10.3390/su131910538	0	1	0	0	0	0	0	0	0	0	1	Green & Sustainable Science & Technology; Environmental Sciences; Environmental Studies	Science & Technology - Other Topics; Environmental Sciences & Ecology
Hinkel, Jochen; Aerts, Jeroen C. J. H.; Brown, Sally; Jimenez, Jose A.; Lincke, Daniel; Nicholls, Robert J.; Scussolini, Paolo; Sanchez-Arcilla, Agustin; Vafeidis, Athanasios; Addo, Kwasi Appeaning	The ability of societies to adapt to twenty-firstcentury sea-level rise	NATURE CLIMATE CHANGE	Article		CHI MINH CITY; CLIMATE-CHANGE; OVERCOMING BARRIERS; MANAGEMENT; NETHERLANDS; POLICY; DELTA; SUBSIDENCE; FRAMEWORK; IMPACTS	Against the background of potentially substantial sea-level rise, one important question is to what extent are coastal societies able to adapt? This question is often answered in the negative by referring to sinking islands and submerged megacities. Although these risks are real, the picture is incomplete because it lacks consideration of adaptation. This Perspective explores societies' abilities…	2018	8	7	10.1038/s41558-018-0176-z	http://dx.doi.org/10.1038/s41558-018-0176-z	1	1	1	1	0	0	0	0	0	0	4	Environmental Sciences; Environmental Studies; Meteorology & Atmospheric Sciences	Environmental Sciences & Ecology; Meteorology & Atmospheric Sciences
Zviely, D.; Bitan, M.; DiSegni, D. M.	The effect of sea-level rise in the 21st century on marine structures along the Mediterranean coast of Israel: An evaluation of physical damage and adaptation cost	APPLIED GEOGRAPHY	Article	Sea-level rise; Eastern Mediterranean coast; Overtopping; Marine structures; Damage; Corrective measures	FUTURE	This study presents estimates of the impact adaptation costs due to damage to coastal and marine structures located along the Mediterranean coast of Israel caused by sea-level rise in the 21st century. The study examines the effects on various types of constructions, including seaports, power plants, marinas, desalination plants, sea walls, detached breakwaters, and bathing beach infrastructures …	2015	57		10.1016/j.apgeog.2014.12.007	http://dx.doi.org/10.1016/j.apgeog.2014.12.007	0	0	1	0	0	0	0	0	0	0	1	Geography	Geography
Kopp, Robert E.; Gilmore, Elisabeth A.; Little, Christopher M.; Lorenzo-Trueba, Jorge; Ramenzoni, Victoria C.; Sweet, William V.	Usable Science for Managing the Risks of Sea-Level Rise	EARTHS FUTURE	Article	sea level; climate change; geomorphology; migration; decision making; adaptation	ANTARCTIC ICE-SHEET; ADAPTIVE POLICY PATHWAYS; YORK-CITY PANEL; CLIMATE-CHANGE; STORM-SURGE; POTENTIAL IMPACT; DECISION-MAKING; MASS-BALANCE; ENVIRONMENTAL DIMENSIONS; MULTIMODEL ENSEMBLE	Sea-level rise sits at the frontier of usable climate climate change research, because it involves natural and human systems with long lags, irreversible losses, and deep uncertainty. For example, many of the measures to adapt to sea-level rise involve infrastructure and land-use decisions, which can have multigenerational lifetimes and will further influence responses in both natural and human s…	2019	7	12	10.1029/2018EF001145	http://dx.doi.org/10.1029/2018EF001145	1	0	0	0	0	0	0	0	0	0	1	Environmental Sciences; Geosciences, Multidisciplinary; Meteorology & Atmospheric Sciences	Environmental Sciences & Ecology; Geology; Meteorology & Atmospheric Sciences
Vollstedt, Bente; Koerth, Jana; Tsakiris, Maureen; Nieskens, Nora; Vafeidis, Athanasios T.	Co-production of climate services: A story map for future coastal flooding for the city of Flensburg	CLIMATE SERVICES	Article	Co-production; Story map; Coastal flooding; Sea-level rise; User needs; Climate service product	SEA-LEVEL RISE; LIVING LABS; INFORMATION; LESSONS; VULNERABILITY; EXPOSURE; DESIGN	Story maps offer the possibility to visualise scientific information and climate data in an accessible format and, as web-based tools, reach a large audience. However, the use of story maps in the context of climate services has not yet been widely explored or implemented. In this study we present a story map for communicating the potential impacts of flooding due to sea-level rise for the city o…	2021	22		10.1016/j.cliser.2021.100225	http://dx.doi.org/10.1016/j.cliser.2021.100225	0	0	0	0	0	0	0	0	0	1	1	Environmental Sciences; Environmental Studies; Meteorology & Atmospheric Sciences	Environmental Sciences & Ecology; Meteorology & Atmospheric Sciences
Malm, Andreas	Sea Wall Politics: Uneven and Combined Protection of the Nile Delta Coastline in the Face of Sea Level Rise	CRITICAL SOCIOLOGY	Article	Egypt; climate change; sea level rise; adaptation; uneven and combined development; uneven and combined apocalypse; revolution	CLIMATE-CHANGE; BASIC PROBLEMS; COASTAL ZONE; EGYPT; ADAPTATION; IMPACTS; RIVER; MANAGEMENT; INITIATION; RESPONSES	As global reductions in greenhouse gas emissions seem an ever more distant prospect, attention has turned to adaptation to the unavoidable impacts of climate change. On the key frontier of sea level rise, this amounts to the injunction 'build sea walls'. But what are the implications of a scramble for coastal protection technologies? This article explores sea wall politics in one of the countries…	2013	39	6	10.1177/0896920512437054	http://dx.doi.org/10.1177/0896920512437054	0	0	0	1	0	0	0	0	0	0	1	Sociology	Sociology
Sanchez, Francisco Garcia; Sanchez, Hector Garcia; Ribalaygua, Cecilia	Cultural heritage and sea level rise threat: risk assessment of coastal fortifications in the Canary Islands	JOURNAL OF CULTURAL HERITAGE	Article	Climate change adaptation; Cultural heritage; Canary Islands; Coastal fortifications; Sea level rise; Coastal flooding	CLIMATE-CHANGE	Climate change impacts on coastal fortifications due to changing groundwater levels, flood risks, or rising sea levels, are threatening the conservation of these assets. Some castles and fortifications have a high level of structural instability due to their high exposure to changing environmental conditions, especially those in direct contact with the sea. This article focuses on identifying the…	2020	44		10.1016/j.culher.2020.02.005	http://dx.doi.org/10.1016/j.culher.2020.02.005	0	0	1	0	0	0	1	0	0	0	2	Archaeology; Art; Chemistry, Analytical; Geosciences, Multidisciplinary; Materials Science, Multidisciplinary; Spectroscopy	Archaeology; Art; Chemistry; Geology; Materials Science; Spectroscopy
Hummel, Michelle A.; Wood, Nathan J.; Schweikert, Amy; Stacey, Mark T.; Jones, Jeanne; Barnard, Patrick L.; Erikson, Li	Clusters of community exposure to coastal flooding hazards based on storm and sea level rise scenarios-implications for adaptation networks in the San Francisco Bay region	REGIONAL ENVIRONMENTAL CHANGE	Article	Climate change; Adaptation; Flooding; Exposure; Cluster analysis	CLIMATE-CHANGE ADAPTATION; SOCIAL VULNERABILITY; RESILIENCE; GOVERNANCE; COOPERATION; CALIFORNIA; IMPACTS; SYSTEM; COUNTY; INDEX	Sea level is projected to rise over the coming decades, further increasing the extent of flooding hazards in coastal communities. Efforts to address potential impacts from climate-driven coastal hazards have called for collaboration among communities to strengthen the application of best practices. However, communities currently lack practical tools for identifying potential partner communities b…	2018	18	5	10.1007/s10113-017-1267-5	http://dx.doi.org/10.1007/s10113-017-1267-5	0	0	1	1	0	0	0	0	0	0	2	Environmental Sciences; Environmental Studies	Environmental Sciences & Ecology
Shayegh, Soheil; Moreno-Cruz, Juan; Caldeira, Ken	Adapting to rates versus amounts of climate change: a case of adaptation to sea-level rise	ENVIRONMENTAL RESEARCH LETTERS	Article	adaptation; climate change; sea level rise; optimal; rates of change; amount of change	ACCELERATION; 21ST-CENTURY; AGRICULTURE; SCENARIOS; COSTS	Adaptation is the process of adjusting to climate change in order to moderate harm or exploit beneficial opportunities associated with it. Most adaptation strategies are designed to adjust to a new climate state. However, despite our best efforts to curtail greenhouse gas emissions, climate is likely to continue changing far into the future. Here, we show how considering rates of change affects t…	2016	11	10	10.1088/1748-9326/11/10/104007	http://dx.doi.org/10.1088/1748-9326/11/10/104007	0	1	0	1	0	0	0	0	0	0	2	Environmental Sciences; Meteorology & Atmospheric Sciences	Environmental Sciences & Ecology; Meteorology & Atmospheric Sciences
Nunn, Patrick D.	The end of the Pacific? Effects of sea level rise on Pacific Island livelihoods	SINGAPORE JOURNAL OF TROPICAL GEOGRAPHY	Review	climate change; coasts; Pacific; sea level; society; livelihoods	CLIMATE-CHANGE; SOUTH-PACIFIC; FIJI; VULNERABILITY; ADAPTATION; GOVERNANCE; COMMUNITIES; PROJECTIONS; MANAGEMENT; SETTLEMENT	As in the past, most Pacific Island people live today along island coasts and subsist largely on foods available both onshore and offshore. On at least two occasions in the 3500 years that Pacific Islands have been settled, sea level changes affected coastal bioproductivity to the extent that island societies were transformed in consequence. Over the past 200 years, sea level has been rising alon…	2013	34	2	10.1111/sjtg.12021	http://dx.doi.org/10.1111/sjtg.12021	0	0	1	0	0	0	0	0	0	0	1	Geography	Geography
Davar, Lida; Griggs, Gary; Danehkar, Afshin; Salmanmahiny, Abdolrassoul; Azarnivand, Hossein; Naimi, Babak	A Spatial Integrated SLR Adaptive Management Plan Framework (SISAMP) toward Sustainable Coasts	WATER	Article	sea-level rise; exposure; land-use planning; adaptive management; developing coasts	SEA-LEVEL RISE; CLIMATE-CHANGE; SUCCESSFUL ADAPTATION; IMPACTS; RETREAT; OPTIONS; WORLD	Sea-level rise (SLR) is known as a central part of the Earth's response to human-induced global warming and is projected to continue to rise over the twenty-first century and beyond. The importance of coastal areas for both human and natural systems has led researchers to conduct extensive studies on coastal vulnerability to SLR impacts and develop adaptation options to cope with rising sea level…	2021	13	16	10.3390/w13162263	http://dx.doi.org/10.3390/w13162263	1	0	0	0	0	0	0	0	0	0	1	Environmental Sciences; Water Resources	Environmental Sciences & Ecology; Water Resources
Robert, Samuel; Schleyer-Lindenmann, Alexandra	How ready are we to cope with climate change? Extent of adaptation to sea level rise and coastal risks in local planning documents of southern France	LAND USE POLICY	Article	Local policy; Climate change; Coastal risk; Spatial planning; Sea-level rise; Adaptation	AREAS; VULNERABILITY; PROTECTION; IMPACTS	Sea-level rise and related risks are an aspect of climate change that deeply affects coastal areas worldwide and calls for adaptive responses. Spatial planning is one key to adaptation, in particular at local level, where coastal risks might be experienced and solutions need to be developed. However, local spatial planning is a complex process involving various governance levels and decision-make…	2021	104		10.1016/j.landusepol.2021.105354	http://dx.doi.org/10.1016/j.landusepol.2021.105354	1	0	0	0	0	0	0	0	0	0	1	Environmental Studies	Environmental Sciences & Ecology
Burger, Joanna; O'Neill, Karen M.; Handel, Steven N.; Hensold, Brie; Ford, Gina	The shore is wider than the beach: Ecological planning solutions to sea level rise for the Jersey Shore, USA	LANDSCAPE AND URBAN PLANNING	Article	Managed retreat; Ecological design; Regional planning; New Jersey Shore; Coastal ecology	COASTAL; OPPORTUNITIES; ECOTOURISM; DESIGN	Coastal communities worldwide are faced with climate change effects that include sea level rise and increases in the severity and frequency of storms. We present a framework for coastal adaptation to these impacts in planning efforts, using the landscape of the Toms River-Barnegat Bay ecosystem in New Jersey (eastern coast of United States, 90 km south of New York City) as a case study. This plan…	2017	157		10.1016/j.landurbplan.2016.08.017	http://dx.doi.org/10.1016/j.landurbplan.2016.08.017	0	0	1	0	0	0	0	0	0	0	1	Ecology; Environmental Studies; Geography; Geography, Physical; Regional & Urban Planning; Urban Studies	Environmental Sciences & Ecology; Geography; Physical Geography; Public Administration; Urban Studies
Akerlof, Karen L.; Rowan, Katherine E.; La Porte, Todd; Batten, Brian K.; Ernst, Howard; Sklarew, Dann M.	Risky business: Engaging the public on sea level rise and inundation	ENVIRONMENTAL SCIENCE & POLICY	Article	Sea level rise; Risk perception; Deliberation; Communication; Public opinion; Climate adaptation	CLIMATE-CHANGE; NONRESPONSE BIAS; ADAPTATION; DELIBERATION; PERCEPTIONS; PARTICIPATION; ENGAGEMENT; WORLDVIEWS; DEMOCRACY; SCIENCE	To examine whether U.S. public opinion may become as sharply polarized on adaptation responses as it has been on mitigation policies, we surveyed a sample of urban coastal residents in Maryland (n=378). We then tested the impact of a community deliberative event (n=40) with small-group sea level rise discussions as a depolarization strategy. Cultural worldviews which contribute to politically pol…	2016	66		10.1016/j.envsci.2016.07.002	http://dx.doi.org/10.1016/j.envsci.2016.07.002	1	0	0	0	0	0	0	0	0	0	1	Environmental Sciences	Environmental Sciences & Ecology
Hardy, R. Dean; Milligan, Richard A.; Heynen, Nik	Racial coastal formation: The environmental injustice of colorblind adaptation planning for sea-level rise	GEOFORUM	Article	Race; Vulnerability; Sea-level rise; Political ecology; Gullah Geechee; Georgia	CLIMATE-CHANGE; POLITICAL ECOLOGY; WHITE PRIVILEGE; JUSTICE; KNOWLEDGE; SOUTH; RACE; CONSTRUCTION; SLAVERY; POLICY	The United States' deeply racialized history currently operates below the surface of contemporary apolitical narratives on vulnerability mitigation and adaptation to sea-level rise. As communities, regulatory agencies, and policy-makers plan for rising seas, it is important to recognize the landscapes of race and deep histories of racism that have shaped the socio-ecological formations of coastal…	2017	87		10.1016/j.geoforum.2017.10.005	http://dx.doi.org/10.1016/j.geoforum.2017.10.005	0	0	1	0	0	0	1	0	0	0	2	Geography	Geography
Haer, Toon; Kalnay, Eugenia; Kearney, Michael; Moll, Henk	Relative sea-level rise and the conterminous United States: Consequences of potential land inundation in terms of population at risk and GDP loss	GLOBAL ENVIRONMENTAL CHANGE-HUMAN AND POLICY DIMENSIONS	Article	Sea-level rise; Land inundation; GDP; Population at risk	GLACIAL ISOSTATIC-ADJUSTMENT; ATLANTIC COAST; CLIMATE-CHANGE; SUBSIDENCE; HOLOCENE; IMPACTS; TRENDS	Global sea-level rise poses a significant threat not only for coastal communities as development continues but also for national economies. This paper presents estimates of how future changes in relative sea-level rise puts coastal populations at risk, as well as affect overall GDP in the conterminous United States. We use four different sea-level rise scenarios for 2010-2100: a low-end scenario …	2013	23	6	10.1016/j.gloenvcha.2013.09.005	http://dx.doi.org/10.1016/j.gloenvcha.2013.09.005	0	0	1	0	0	0	0	0	0	0	1	Environmental Sciences; Environmental Studies; Geography	Environmental Sciences & Ecology; Geography
Kloos, Julia; Baumert, Niklas	Preventive resettlement in anticipation of sea level rise: a choice experiment from Alexandria, Egypt	NATURAL HAZARDS	Article	Resettlement; Sea level rise; Choice experiment; Precautionary adaptation; Alexandria	CLIMATE; ADAPTATION; STRATEGIES; PERCEPTIONS; MODEL	The city of Alexandria, Egypt, is highly exposed to sea level rise putting communities at risk to related coastal hazards such as storm surges and inundation. In the future, preventive resettlement may become a realistic and, under some conditions, unavoidable adaptation policy to sea level rise. Many examples of failed resettlement projects exist worldwide, wherein the resettled populations face…	2015	76	1	10.1007/s11069-014-1475-y	http://dx.doi.org/10.1007/s11069-014-1475-y	1	1	1	0	0	0	0	0	0	0	3	Geosciences, Multidisciplinary; Meteorology & Atmospheric Sciences; Water Resources	Geology; Meteorology & Atmospheric Sciences; Water Resources
Hinkel, Jochen; Church, John A.; Gregory, Jonathan M.; Lambert, Erwin; Le Cozannet, Goneri; Lowe, Jason; McInnes, Kathleen L.; Nicholls, Robert J.; van der Pol, Thomas D.; van de Wal, Roderik	Meeting User Needs for Sea Level Rise Information: A Decision Analysis Perspective	EARTHS FUTURE	Article	coastal adaptation; sea-level rise information; climate service; robust decision making	CLIMATE-CHANGE; EXPERT JUDGMENT; REAL OPTIONS; UNCERTAINTY; MANAGEMENT; PROJECTIONS; PREDICTION; FORECASTS; SCENARIOS; TIME	Despite widespread efforts to implement climate services, there is almost no literature that systematically analyzes users' needs. This paper addresses this gap by applying a decision analysis perspective to identify what kind of mean sea level rise (SLR) information is needed for local coastal adaptation decisions. We first characterize these decisions, then identify suitable decision analysis a…	2019	7	3	10.1029/2018EF001071	http://dx.doi.org/10.1029/2018EF001071	1	0	0	0	0	0	0	0	0	0	1	Environmental Sciences; Geosciences, Multidisciplinary; Meteorology & Atmospheric Sciences	Environmental Sciences & Ecology; Geology; Meteorology & Atmospheric Sciences
Markphol, Adirake; Kittitornkool, Jawanit; Armitage, Derek; Chotikarn, Ponlachart	An integrative approach to planning for community-based adaptation to sea-level rise in Thailand	OCEAN & COASTAL MANAGEMENT	Article	Adaptation; Climate change; Knowledge co-production; Sea-level rise; Transdisciplinary approaches	COASTAL VULNERABILITY ASSESSMENT; SOCIAL-ECOLOGICAL RESILIENCE; CLIMATE-CHANGE ADAPTATION; TRANSDISCIPLINARY RESEARCH; KNOWLEDGE COPRODUCTION; ADAPTIVE CAPACITY; FRAMEWORK; SUSTAINABILITY; MANAGEMENT; PATHWAYS	This paper outlines an integrative process for community-based adaptation plans to sea-level rise (SLR) effects in Kohklang Sub-district, Thailand. Three objectives guide this research: (1) to identify flood prone areas and develop a coastal vulnerability index (CVI) (e.g., to estimate ecosystem service impacts and economic loss in flood prone areas); (2) to co-develop risk profiles and social vu…	2021	212		10.1016/j.ocecoaman.2021.105846	http://dx.doi.org/10.1016/j.ocecoaman.2021.105846	1	0	0	0	0	0	0	0	0	0	1	Oceanography; Water Resources	Oceanography; Water Resources
Noland, Robert B.; Wang, Sicheng; Kulp, Scott; Strauss, Benjamin H.	Employment accessibility and rising seas	TRANSPORTATION RESEARCH PART D-TRANSPORT AND ENVIRONMENT	Article	Sea-level rise; Climate change; Accessibility	CLIMATE-CHANGE; LEVEL RISE; NEW-JERSEY; VULNERABILITY; EXPOSURE; DAMAGE	Recent projections suggest worst-case scenarios of more than six ft (1.8 m) of global mean sea level rise by end of century, progressively making coastal flood events more frequent and more severe. The impact on transportation systems along coastal regions is likely to be substantial. An analysis of impacts for Atlantic and Cape May counties in southern New Jersey is conducted. The impact on acce…	2019	77		10.1016/j.trd.2019.09.017	http://dx.doi.org/10.1016/j.trd.2019.09.017	0	1	1	0	0	0	0	0	0	0	2	Environmental Studies; Transportation; Transportation Science & Technology	Environmental Sciences & Ecology; Transportation
Bell, Justine; Saunders, Megan I.; Leon, Javier X.; Mills, Morena; Kythreotis, Andrew; Phinn, Stuart; Mumby, Peter J.; Lovelock, Catherine E.; Hoegh-Guldberg, Ove; Morrison, T. H.	Maps, laws and planning policy: Working with biophysical and spatial uncertainty in the case of sea level rise	ENVIRONMENTAL SCIENCE & POLICY	Article	Sea-level rise; Uncertainty; Mapping; Law; Policy; Planning	CLIMATE-CHANGE IMPACTS; ELEVATION DATA; ADAPTATION; SCIENCE; DEGRADATION; INFORMATION; QUEENSLAND; MANAGEMENT; SEAGRASS; WETLANDS	Rapid sea level rise over the 21st century threatens coastal settlements and populations worldwide. Significant land-use policy reform will be needed to mitigate exposure to hazards in the coastal zone. Sea-level rise maps that indicate areas that are potentially prone to future inundation are a valuable tool for policymakers and decision makers. However, errors, assumptions, and uncertainties in…	2014	44		10.1016/j.envsci.2014.07.018	http://dx.doi.org/10.1016/j.envsci.2014.07.018	1	0	1	0	0	0	0	0	0	0	2	Environmental Sciences	Environmental Sciences & Ecology
Idllalene, Samira	Re-thinking coastal adaptation strategy: from SLR to land risks-Can the water policy fill the coastal strategy vacuum? The case of Morocco	CLIMATIC CHANGE	Article		SEA-LEVEL RISE		2013	120	4	10.1007/s10584-013-0860-y	http://dx.doi.org/10.1007/s10584-013-0860-y	1	0	0	0	0	0	0	0	0	0	1	Environmental Sciences; Meteorology & Atmospheric Sciences	Environmental Sciences & Ecology; Meteorology & Atmospheric Sciences
Gibbs, Mark T.	Consistency in coastal climate adaption planning in Australia and the importance of understanding local political barriers to implementation	OCEAN & COASTAL MANAGEMENT	Article	Coastal erosion; Sea level rise; Planned retreat; Climate change	SEA-LEVEL RISE; CHANGE ADAPTATION; SEAWALLS	The discipline of coastal climate adaptation in Australia has been increasingly practiced as communities become more aware of the likely future impacts of sea level rise. As a result, a number of coastal adaptation plans, strategies and guidelines and have been developed for coastal urban communities around the Australian coastline over the last decade. Given that a number of plans have been deve…	2019	173		10.1016/j.ocecoaman.2019.03.006	http://dx.doi.org/10.1016/j.ocecoaman.2019.03.006	1	0	0	0	0	0	0	0	0	0	1	Oceanography; Water Resources	Oceanography; Water Resources
Geisler, Charles; Currens, Ben	Impediments to inland resettlement under conditions of accelerated sea level rise	LAND USE POLICY	Article	Sea level rise; climate migrants; Low elevation coastal zone; Barriers to entry; Inland adaptation and resettlement		Global mean sea level rise (GMSLR) stemming from the multiple effects of human-induced climate change has potentially dramatic effects for inland land use planning and habitability. Recent research suggests that GMSLR may endanger the low-elevation coastal zone sooner than expected, reshaping coastal geography, reducing habitable landmass, and seeding significant coastal out-migrations. Our resea…	2017	66		10.1016/j.landusepol.2017.03.029	http://dx.doi.org/10.1016/j.landusepol.2017.03.029	0	1	1	1	0	0	0	0	0	0	3	Environmental Studies	Environmental Sciences & Ecology
Wang, X.; Khoo, Y. B.; Wang, C. -H.	Risk assessment and decision-making for residential housing adapting to increasing storm-tide inundation due to sea-level rise in South East Queensland, Australia	CIVIL ENGINEERING AND ENVIRONMENTAL SYSTEMS	Article; Proceedings Paper	climate-change impact; sea-level rise; coastal inundation; risk assessment; risk distribution; decision-making	COASTAL INUNDATION; FLOOD RISK; CLIMATE	The exposures and risks of coastal built as well as natural assets to storm-tide inundation are expected to be more pronounced as a result of the reduced recurrence interval or the increased occurrence frequency of storm tides in Australia due to sea-level rise. This study investigates the distributions of direct damage losses and adaptation benefits for residential buildings considering uncertai…	2014	31	2	10.1080/10286608.2014.912641	http://dx.doi.org/10.1080/10286608.2014.912641	1	1	0	0	0	0	0	0	0	0	2	Engineering, Civil	Engineering
Han, Yu; Mozumder, Pallab	Risk-based flood adaptation assessment for large-scale buildings in coastal cities using cloud computing	SUSTAINABLE CITIES AND SOCIETY	Article	Sea-level rise; Decision-making; Cloud computing; Adaptation; Sensitivity analysis	SEA-LEVEL RISE; DAMAGE	Flood risk management (FRM) in coastal cities is a challenging task due to uncertain climate hazards under sea level rise (SLR) and large-scale vulnerable buildings within in the floodplain. This study presents a building-level adaptation framework to evaluate alternative community adaptation strategies relying on cloud computing. We incorporated multiple sources of model uncertainties and random…	2022	76		10.1016/j.scs.2021.103415	http://dx.doi.org/10.1016/j.scs.2021.103415	0	1	0	0	0	0	0	0	0	0	1	Construction & Building Technology; Green & Sustainable Science & Technology; Energy & Fuels	Construction & Building Technology; Science & Technology - Other Topics; Energy & Fuels
Desmet, Klaus; Kopp, Robert E.; Kulp, Scott A.; Nagy, David Krisztian; Oppenheimer, Michael; Rossi-Hansberg, Esteban; Strauss, Benjamin H.	Evaluating the Economic Cost of Coastal Flooding	AMERICAN ECONOMIC JOURNAL-MACROECONOMICS	Article		SEA-LEVEL RISE; CLIMATE-CHANGE; STORM-SURGE; IMPACTS; 21ST-CENTURY; ADAPTATION; DAMAGE; MODEL	Sea level rise will cause spatial shifts in economic activity over the next 200 years. Using a spatially disaggregated, dynamic model of the world economy, this paper estimates the consequences of probabilistic projections of local sea level changes. Under an intermediate scenario of greenhouse gas emissions, permanent flooding is projected to reduce global real GDP by 0.19 percent in present val…	2021	13	2	10.1257/mac.20180366	http://dx.doi.org/10.1257/mac.20180366	0	1	0	0	0	0	0	0	0	0	1	Economics	Business & Economics
Hinkel, Jochen; Brown, Sally; Exner, Lars; Nicholls, Robert J.; Vafeidis, Athanasios T.; Kebede, Abiy S.	Sea-level rise impacts on Africa and the effects of mitigation and adaptation: an application of DIVA	REGIONAL ENVIRONMENTAL CHANGE	Article	Adaptation; Africa; Climate change impacts; Mitigation; Sea-level rise	COASTAL ZONE; RESPONSE STRATEGIES; WETLAND LOSS; NILE DELTA; VULNERABILITY; TIDE; CLIMATE; GAMBIA; MASS	This paper assesses sea-level rise impacts on Africa at continental and national scales including the benefits of mitigation and of applying adaptation measures, considering four scenarios of global mean sea-level rises from 64 to 126 cm in the period of 1995-2100. We find that in 2100, 16-27 million people are expected to be flooded per year, and annual damage costs range between US$ 5 and US$ 9…	2012	12	1	10.1007/s10113-011-0249-2	http://dx.doi.org/10.1007/s10113-011-0249-2	0	1	0	0	0	0	0	0	0	0	1	Environmental Sciences; Environmental Studies	Environmental Sciences & Ecology
Hummel, Michelle A.; Griffin, Robert; Arkema, Katie; Guerry, Anne D.	Economic evaluation of sea-level rise adaptation strongly influenced by hydrodynamic feedbacks	PROCEEDINGS OF THE NATIONAL ACADEMY OF SCIENCES OF THE UNITED STATES OF AMERICA	Article	sea-level rise; adaptation; economic damages; externalities; flooding	TIDAL DYNAMICS; FLOOD RISK; COASTAL; PROTECTION; STORM; MITIGATION; IMPACTS; SCIENCE	Coastal communities rely on levees and seawalls as critical protection against sea-level rise; in the United States alone, $300 billion in shoreline armoring costs are forecast by 2100. However, despite the local flood risk reduction benefits, these structures can exacerbate flooding and associated damages along other parts of the shoreline-particularly in coastal bays and estuaries, where nearly…	2021	118	29	10.1073/pnas.2025961118	http://dx.doi.org/10.1073/pnas.2025961118	0	1	0	0	0	0	0	0	0	0	1	Multidisciplinary Sciences	Science & Technology - Other Topics
Jamero, Ma. Laurice; Onuki, Motoharu; Esteban, Miguel; Billones-Sensano, Xyza Kristina; Tan, Nicholson; Nellas, Angelie; Takagi, Hiroshi; Nguyen Danh Thao; Valenzuela, Ven Paolo	Small-island communities in the Philippines prefer local measures to relocation in response to sea-level rise	NATURE CLIMATE CHANGE	Article		CLIMATE-CHANGE	Most adaptation studies suggest that sea-level rise will lead to relocation as flooding worsens. Here we identified and evaluated potential adaptation strategies for adapting to sea-level rise, based on the experiences of four low-lying island communities in central Philippines that have experienced flooding during normal high tides since a 2013 earthquake that induced land subsidence. Coastal su…	2017	7	8	10.1038/NCLIMATE3344	http://dx.doi.org/10.1038/NCLIMATE3344	1	0	1	0	0	0	0	0	0	0	2	Environmental Sciences; Environmental Studies; Meteorology & Atmospheric Sciences	Environmental Sciences & Ecology; Meteorology & Atmospheric Sciences
Hinkel, Jochen; Lincke, Daniel; Vafeidis, Athanasios T.; Perrette, Mahe; Nicholls, Robert James; Tol, Richard S. J.; Marzeion, Ben; Fettweis, Xavier; Ionescu, Cezar; Levermann, Anders	Coastal flood damage and adaptation costs under 21st century sea-level rise	PROCEEDINGS OF THE NATIONAL ACADEMY OF SCIENCES OF THE UNITED STATES OF AMERICA	Article	coastal flooding; climate change impact; loss and damage	VULNERABILITY ANALYSIS; CLIMATE; MIGRATION; DYNAMICS; IMPACTS; CITIES	Coastal flood damage and adaptation costs under 21st century sea-level rise are assessed on a global scale taking into account a wide range of uncertainties in continental topography data, population data, protection strategies, socioeconomic development and sea-level rise. Uncertainty in global mean and regional sea level was derived from four different climate models from the Coupled Model Inte…	2014	111	9	10.1073/pnas.1222469111	http://dx.doi.org/10.1073/pnas.1222469111	0	1	0	0	0	0	0	0	0	0	1	Multidisciplinary Sciences	Science & Technology - Other Topics
Albert, Simon; Bronen, Robin; Tooler, Nixon; Leon, Javier; Yee, Douglas; Ash, Jillian; Boseto, David; Grinham, Alistair	Heading for the hills: climate-driven community relocations in the Solomon Islands and Alaska provide insight for a 1.5 degrees C future	REGIONAL ENVIRONMENTAL CHANGE	Article	Sea-level rise; Climate change; Relocations; Solomon Islands; Alaska	SEA-LEVEL RISE; MANAGED RETREAT; DEGREES-C; ADAPTATION; KNOWLEDGE; OPPORTUNITIES; VULNERABILITY; RESETTLEMENT; MIGRATION; LESSONS	Whilst future air temperature thresholds have become the centrepiece of international climate negotiations, even the most ambitious target of 1.5 degrees C will result in significant sea-level rise and associated impacts on human populations globally. Of additional concern in Arctic regions is declining sea ice and warming permafrost which can increasingly expose coastal areas to erosion particul…	2018	18	8	10.1007/s10113-017-1256-8	http://dx.doi.org/10.1007/s10113-017-1256-8	1	0	1	0	0	0	0	0	0	0	2	Environmental Sciences; Environmental Studies	Environmental Sciences & Ecology
McGuire, Chad J.	Armoring Against Coastal Climate Adaptation in the US: A Massachusetts Perspective	COASTAL MANAGEMENT	Article	climate change; coastal armoring; coastal management; public policy; sea level rise		Massachusetts, like many coastal states in the US, stands to be impacted from climate-induced sea level rise. As a result, climate-sensitive coastal policy instruments are critical for providing adequate adaptation options, including an option to allow coastal features to migrate inland. But the migration of coastal features is under threat due to extensive private armoring. This essay highlights…	2017	45	4	10.1080/08920753.2017.1327342	http://dx.doi.org/10.1080/08920753.2017.1327342	1	0	0	0	0	0	0	0	0	0	1	Environmental Sciences; Environmental Studies	Environmental Sciences & Ecology
Taylor, Bruce M.; Harman, Ben P.; Inman, Matthew	Scaling-Up, Scaling-Down, and Scaling-Out: Local Planning Strategies for Sea-Level Rise in New South Wales, Australia	GEOGRAPHICAL RESEARCH	Article	adaptation; climate change; retreat; policy options; regional networks; local government	CHANGE VULNERABILITY ASSESSMENTS; CLIMATE-CHANGE ADAPTATION; GOVERNANCE; POLICY; GOVERNMENT; BARRIERS; EUROPE	Globally, sea-level rise is expected to impact on many coastal regions and settlements. While mitigation of global greenhouse gas emissions remains an important task, adaptation is now seen as a critical component of the policy equation. Local government is a key player in adaptation planning and managing risk through their mandated role in land use planning and development control. Yet, managing…	2013	51	3	10.1111/1745-5871.12011	http://dx.doi.org/10.1111/1745-5871.12011	1	0	1	0	0	0	0	0	0	0	2	Geography	Geography
Song, Jie; Fu, Xinyu; Wang, Ruoniu; Peng, Zhong-Ren; Gu, Zongni	Does planned retreat matter? Investigating land use change under the impacts of flooding induced by sea level rise	MITIGATION AND ADAPTATION STRATEGIES FOR GLOBAL CHANGE	Article	Land use change; Sea level rise; Population relocation; Urban growth; Flooding; Multilayer perceptron; SimWeight; Logistic regression; Land use planning	CLIMATE-CHANGE; URBAN-GROWTH; ADAPTATION; MODEL; VULNERABILITY; COUNTRIES; BARRIERS; HAZARDS; ISSUES; STATES	Coastal regions worldwide are during the process of rapid urban expansion. However, expanded urban settlements in land-sea interfaces have been faced with unprecedented threats from climate change related hazards. Adaptation to coastal hazards has received increasing attention from city managers and planners. Adaptation and land management practices are largely informed by remote sensing and land…	2018	23	5	10.1007/s11027-017-9756-x	http://dx.doi.org/10.1007/s11027-017-9756-x	1	0	1	0	0	0	0	0	0	0	2	Environmental Sciences	Environmental Sciences & Ecology
Peterson, Nicole E.; Landry, Craig E.; Alexander, Clark R.; Samples, Kevin; Bledsoe, Brian P.	Socioeconomic and environmental predictors of estuarine shoreline hard armoring	SCIENTIFIC REPORTS	Article		SEA-LEVEL RISE; COASTAL HABITATS; CLIMATE; ADAPTATION; EROSION; INFRASTRUCTURE; CONSEQUENCES; WETLANDS; IMPACTS; MODEL	Rising sea levels and growing coastal populations are intensifying interactions at the land-sea interface. To stabilize upland and protect human developments from coastal hazards, landowners commonly emplace hard armoring structures, such as bulkheads and revetments, along estuarine shorelines. The ecological and economic consequences of shoreline armoring have garnered significant attention; how…	2019	9		10.1038/s41598-019-52504-y	http://dx.doi.org/10.1038/s41598-019-52504-y	0	0	1	0	0	0	0	0	0	0	1	Multidisciplinary Sciences	Science & Technology - Other Topics
Curtis, Katherine J.; Schneider, Annemarie	Understanding the demographic implications of climate change: estimates of localized population predictions under future scenarios of sea-level rise	POPULATION AND ENVIRONMENT	Article	Climate change; Sea-level rise; Population scenarios; Local estimates; Vulnerable populations; United States	VULNERABILITY; DATABASE; KATRINA	Significant advances have been made to understand the interrelationship between humans and the environment in recent years, yet research has not produced useful localized estimates that link population forecasts to environmental change. Coarse, static population estimates that have little information on projected growth or spatial variability mask substantial impacts of environmental change on es…	2011	33	1	10.1007/s11111-011-0136-2	http://dx.doi.org/10.1007/s11111-011-0136-2	0	0	1	0	0	0	0	0	0	0	1	Demography; Environmental Studies	Demography; Environmental Sciences & Ecology
Jurjonas, Matthew; Seekamp, Erin	Rural coastal community resilience: Assessing a framework in eastern North Carolina	OCEAN & COASTAL MANAGEMENT	Article; Proceedings Paper	Adaptive capacity; Sea level rise; Saltwater intrusion; Natural hazards; Flooding	SEA-LEVEL RISE; SOCIAL-ECOLOGICAL SYSTEMS; CLIMATE-CHANGE; ENVIRONMENTAL-CHANGE; VULNERABILITY ASSESSMENT; ECOSYSTEM SERVICES; ADAPTIVE CAPACITY; UNITED-STATES; STORM-SURGE; ADAPTATION	Rural coastal communities have unique vulnerabilities to the impacts caused by sea level rise and saltwater intrusion compared to coastal urban areas that have growing populations, increasing property values, and extensive infrastructure. In contrast, rural coastal communities are typically dependent on traditional natural resource livelihoods like farming, commercial fishing, forestry, and outdo…	2018	162		10.1016/j.ocecoaman.2017.10.010	http://dx.doi.org/10.1016/j.ocecoaman.2017.10.010	1	0	1	1	0	0	0	0	0	0	3	Oceanography; Water Resources	Oceanography; Water Resources
Kuhfuss, Laure; Rey-Valette, Helene; Sourisseau, Emmanuelle; Heurtefeux, Hugues; Rufray, Xavier	Evaluating the impacts of sea level rise on coastal wetlands in Languedoc-Roussillon, France	ENVIRONMENTAL SCIENCE & POLICY	Article	Climate change; Coastal inundation; Wetlands; Dunes; Ecosystem services; Adaptation policy	CLIMATE-CHANGE; ADAPTATION	Sea-level rise due to climate change creates new risks of submersion in coastal areas that must be taken into account. Although these are long-term risks for 2100, it is important to anticipate possible consequences in order to identify the most vulnerable areas or issues and develop the appropriate adaptation policies. The aim of this paper is to examine the consequences of such sea-level rise f…	2016	59		10.1016/j.envsci.2016.02.002	http://dx.doi.org/10.1016/j.envsci.2016.02.002	0	1	0	0	0	0	0	0	0	0	1	Environmental Sciences	Environmental Sciences & Ecology
Dawson, David; Shaw, Jon; Gehrels, W. Roland	Sea-level rise impacts on transport infrastructure: The notorious case of the coastal railway line at Dawlish, England	JOURNAL OF TRANSPORT GEOGRAPHY	Article	Climate change; Adaptation; Resilience; Semi-empirical; Rail network; Economic impact	CLIMATE-CHANGE; STAKEHOLDER REPRESENTATION; SEVERE STORMS; PROBABILITIES; MANAGEMENT; INSIGHTS; WEATHER; TRENDS; FLOODS; ROAD	Future climate change is likely to increase the frequency of coastal storms and floods, with major consequences for coastal transport infrastructure. This paper assesses the extent to which projected sea-level rise is likely to impact upon the functioning of the Dawlish to Teignmouth stretch of the London to Penzance railway line, in England. Using a semi-empirical modelling approach, we identify…	2016	51		10.1016/j.jtrangeo.2015.11.009	http://dx.doi.org/10.1016/j.jtrangeo.2015.11.009	0	0	1	0	0	0	0	0	0	0	1	Economics; Geography; Transportation	Business & Economics; Geography; Transportation
Nicholls, Robert J.; Hanson, Susan E.; Lowe, Jason A.; Slangen, Aimee B. A.; Wahl, Thomas; Hinkel, Jochen; Long, Antony J.	Integrating new sea-level scenarios into coastal risk and adaptation assessments: An ongoing process	WILEY INTERDISCIPLINARY REVIEWS-CLIMATE CHANGE	Article	adaptation; coastal planning; sea&#8208; level rise; sea&#8208; level scenarios	YORK-CITY PANEL	The release of new and updated sea-level rise (SLR) information, such as from the Intergovernmental Panel on Climate Change (IPCC) Assessment Reports, needs to be better anticipated in coastal risk and adaptation assessments. This requires risk and adaptation assessments to be regularly reviewed and updated as needed, reflecting the new information but retaining useful information from earlier as…	2021	12	3	10.1002/wcc.706	http://dx.doi.org/10.1002/wcc.706	1	0	0	0	0	0	0	0	0	0	1	Environmental Studies; Meteorology & Atmospheric Sciences	Environmental Sciences & Ecology; Meteorology & Atmospheric Sciences
Hall, Jim W.; Harvey, Hamish; Manning, Lucy J.	Adaptation thresholds and pathways for tidal flood risk management in London	CLIMATE RISK MANAGEMENT	Article	Adaptation; Sea level rise; Flood risk; Decision analysis; Adaptation pathways; Adaptation tipping points	THAMES ESTUARY; CLIMATE; METHODOLOGY	Protecting the UK's capital city from global mean sea level rise that the IPCC considers plausible over the next centuries would require a combination of a new tidal barrier, high volume pumping and incremental raising of the system of flood walls and embankments. Using a risk and decision analysis methodology that is transferable to other vulnerable coastal cities of high strategic economic and …	2019	24		10.1016/j.crm.2019.04.001	http://dx.doi.org/10.1016/j.crm.2019.04.001	0	1	0	0	0	0	0	0	0	0	1	Environmental Sciences; Environmental Studies; Meteorology & Atmospheric Sciences	Environmental Sciences & Ecology; Meteorology & Atmospheric Sciences
Gibbs, Mark T.	Asset anchoring as a constraint to sea level rise adaptation	OCEAN & COASTAL MANAGEMENT	Article		CLIMATE-CHANGE	It can be argued that there is presently a disparity between the theory of coastal climate change adaptation and the large-scale or mass implementation with respect to adaptation to sea level rise. From a theoretical perspective, rising sea levels will effectively move the coastline landward and hence the most seaward parts of the built environment, which often feature the highest physical asset …	2013	85		10.1016/j.ocecoaman.2013.09.001	http://dx.doi.org/10.1016/j.ocecoaman.2013.09.001	1	0	0	0	0	0	0	0	0	0	1	Oceanography; Water Resources	Oceanography; Water Resources
Mariano, Carmela; Marino, Marsia; Pisacane, Giovanna; Sannino, Gianmaria	Sea Level Rise and Coastal Impacts: Innovation and Improvement of the Local Urban Plan for a Climate-Proof Adaptation Strategy	SUSTAINABILITY	Article	climate change; sea level rise; coastal flooding; risk; SLR projections; urban planning; urban resilience; Local Urban Plan; local adaptation strategy; sustainability	MEDITERRANEAN SEA; MASS COMPONENTS; ROBUST; SCENARIOS; RELEVANCE; PATHWAYS; SCIENCE; EUROPE; PART	In recent years, the territorial impacts connected to sea level rise have prompted a reflection on the responsibilities of policy makers in transposing these issues into urban agendas. The need also emerged to both broaden and update the skills of urban planners and to improve territorial governance tools, with the aim of developing feasible regeneration and resilience strategies to face climate …	2021	13	3	10.3390/su13031565	http://dx.doi.org/10.3390/su13031565	0	0	1	0	0	0	0	0	0	0	1	Green & Sustainable Science & Technology; Environmental Sciences; Environmental Studies	Science & Technology - Other Topics; Environmental Sciences & Ecology
Maria Abadie, Luis; Galarraga, Ibon; Sainz de Murieta, Elisa	Understanding risks in the light of uncertainty: low-probability, high-impact coastal events in cities	ENVIRONMENTAL RESEARCH LETTERS	Article	risk measures; coastal flooding; stochastic models; climate change; progressive adaptation; sea-level rise	SEA-LEVEL RISE; CLIMATE; ECONOMICS; PROJECTIONS	A quantification of present and future mean annual losses due to extreme coastal events can be crucial for adequate decision making on adaptation to climate change in coastal areas around the globe. However, this approach is limited when uncertainty needs to be accounted for. In this paper, we assess coastal flood risk from sea-level rise and extreme events in 120 major cities around the world us…	2017	12	1	10.1088/1748-9326/aa5254	http://dx.doi.org/10.1088/1748-9326/aa5254	0	1	0	0	0	0	0	0	0	0	1	Environmental Sciences; Meteorology & Atmospheric Sciences	Environmental Sciences & Ecology; Meteorology & Atmospheric Sciences
Rocle, Nicolas; Rey-Valette, Helene; Bertrand, Francois; Becu, Nicolas; Long, Nathalie; Bazart, Cecile; Vye, Didier; Meur-Ferec, Catherine; Beck, Elise; Amalric, Marion; Lautredou-Audouy, Nicole	Paving the way to coastal adaptation pathways: An interdisciplinary approach based on territorial archetypes	ENVIRONMENTAL SCIENCE & POLICY	Article	Sea-level rise; Adaptation pathways; Anticipation; Climate change; Uncertainty; Interdisciplinarity	SEA-LEVEL RISE; CLIMATE-CHANGE ADAPTATION; ADAPTIVE POLICY PATHWAYS; VULNERABILITY; PERSPECTIVES; RELOCATION; SUPPORT; RETREAT; SCALES	The attractiveness and urbanisation of coastal zones increase their vulnerability to climate change and sea-level rise, in particular to flooding and marine erosion. In the face of the projected increase in losses and damages, the anticipation and measures needed for adaptation involve physical, socioeconomic and political dimensions at different governance levels and timescales. A large literatu…	2020	110		10.1016/j.envsci.2020.05.003	http://dx.doi.org/10.1016/j.envsci.2020.05.003	1	0	1	0	0	0	0	0	0	0	2	Environmental Sciences	Environmental Sciences & Ecology
Dedekorkut-Howes, Aysin; Torabi, Elnaz; Howes, Michael	When the tide gets high: a review of adaptive responses to sea level rise and coastal flooding	JOURNAL OF ENVIRONMENTAL PLANNING AND MANAGEMENT	Review	climate adaptation; strategies and measures; planned retreat; ecosystem-based responses; integrated approaches	CLIMATE-CHANGE ADAPTATION; POTENTIAL IMPLICATIONS; VULNERABILITY ASSESSMENT; PLANNING STRATEGIES; URBAN-DEVELOPMENT; POLICY; IMPACTS; MANAGEMENT; ZONE; RESILIENCE	Climate change poses significant challenges to coastal cities. Local governments around the world are using various strategies to address sea level rise and coastal flooding. Most of these responses are reactive, developed in an ad hoc manner following a specific event, but there is an increasing recognition of the need for more comprehensive and proactive approaches. Research into the topic refl…	2020	63	12	10.1080/09640568.2019.1708709	http://dx.doi.org/10.1080/09640568.2019.1708709	1	0	0	0	0	0	0	0	0	0	1	Development Studies; Regional & Urban Planning	Development Studies; Public Administration
Dean, Silas; Pappalardo, Marta; Boschian, Giovanni; Spada, Giorgio; Forenbahe, Staso; Juracic, Mladen; Felja, Igor; Radic, Dinko; Miracle, Preston T.	Human adaptation to changing coastal landscapes in the Eastern Adriatic: Evidence from Vela Spila cave, Croatia	QUATERNARY SCIENCE REVIEWS	Article	Sea-level change; Environmental change; Human settlement patterns; Bathymetry; Prehistoric Archaeology; Late Pleistocene-Holocene; Central Adriatic coast; Croatia	RELATIVE SEA-LEVEL; HOLOCENE CLIMATE-CHANGE; MEDITERRANEAN SEA; LATE PLEISTOCENE; SANDALJA-II; ORNAMENTAL TRADITIONS; YOUNGER DRYAS; HUMAN IMPACT; BRONZE-AGE; ISLAND	In this paper new palaeogeographic and archaeological data from the prehistoric cave Vela Spila on the island of Korcula in Croatia are combined with new realizations of two glacial isostatic adjustment models in order to present relative sea-level change scenarios confronting the inhabitants of the cave at different time slices and to show how they experienced and adapted to sea-level and climat…	2020	244		10.1016/j.quascirev.2020.106503	http://dx.doi.org/10.1016/j.quascirev.2020.106503	0	0	1	0	0	0	0	0	0	0	1	Geography, Physical; Geosciences, Multidisciplinary	Physical Geography; Geology
Leo, Kelly L.; Gillies, Chris L.; Fitzsimons, James A.; Hale, Lynne Z.; Beck, Michael W.	Coastal habitat squeeze: A review of adaptation solutions for saltmarsh, mangrove and beach habitats	OCEAN & COASTAL MANAGEMENT	Review	Coastal policy; Coastal planning; Sea level rise; Habitat migration; Coastal ecosystems	CLIMATE-CHANGE; CHALLENGES; ECOSYSTEMS; EROSION; FUTURE; ISSUES; TRENDS	Important intertidal coastal habitats - particularly mangroves, saltmarshes and beaches - are particularly threatened by the impacts of climate change-driven sea-level rise. Coastal development and coastal armoring present physical barriers for the natural inland migration of coastal habitats, and changes in hydrological connectivity reduce sediment inputs and the potential for vertical accretion…	2019	175		10.1016/j.ocecoaman.2019.03.019	http://dx.doi.org/10.1016/j.ocecoaman.2019.03.019	1	1	1	0	1	0	0	0	0	0	4	Oceanography; Water Resources	Oceanography; Water Resources
Stephens, Sonia H.; DeLorme, Denise E.; Hagen, Scott C.	Coastal Stakeholders' Perceptions of Sea Level Rise Adaptation Planning in the Northern Gulf of Mexico	ENVIRONMENTAL MANAGEMENT	Article	Sea level rise; Adaptation planning; Coastal resilience; Gulf of Mexico; Stakeholder perceptions	CLIMATE-CHANGE; LAND-USE; MANAGERS; VULNERABILITY; COMMUNITIES; KNOWLEDGE; DYNAMICS; BARRIERS; IMPACTS; SCIENCE	Planning for sea level rise (SLR) is a complex process that involves scientific uncertainty and local and regional political tradeoffs. As part of a 6-year transdisciplinary research project in the northern Gulf of Mexico, we conducted focus groups with coastal stakeholders (natural resource managers, community planners, and environmental communicators) to gain a better understanding of their pla…	2020	66	3	10.1007/s00267-020-01315-3	http://dx.doi.org/10.1007/s00267-020-01315-3	1	0	0	0	0	0	0	0	0	0	1	Environmental Sciences	Environmental Sciences & Ecology
Dannenberg, Andrew L.; Frumkin, Howard; Hess, Jeremy J.; Ebi, Kristie L.	Managed retreat as a strategy for climate change adaptation in small communities: public health implications	CLIMATIC CHANGE	Article	Managed retreat; Public health; Sea level rise; Climate change adaptation; Indigenous peoples	SEA-LEVEL; RELOCATIONS; ISLANDS	In coming decades, sea level rise associated with climate change will make some communities uninhabitable. Managed retreat, or planned relocation, is a proactive response prior to catastrophic necessity. Managed retreat has disruptive health, sociocultural, and economic impacts on communities that relocate. Health impacts include mental health, social capital, food security, water supply, sanitat…	2019	153	1-2	10.1007/s10584-019-02382-0	http://dx.doi.org/10.1007/s10584-019-02382-0	0	0	0	1	0	0	0	0	0	0	1	Environmental Sciences; Meteorology & Atmospheric Sciences	Environmental Sciences & Ecology; Meteorology & Atmospheric Sciences
Lincke, Daniel; Hinkel, Jochen	Economically robust protection against 21st century sea-level rise	GLOBAL ENVIRONMENTAL CHANGE-HUMAN AND POLICY DIMENSIONS	Article	Sea-level rise impacts; Coastal protection; Robust decision analysis	CLIMATE-CHANGE; COSTS; VULNERABILITY; UNCERTAINTY; DATABASE; DAMAGE	While sea-level rise could flood and displace hundreds of millions of people, a range of studies have shown that adaptation in the form of coastal protection can be very effective and cost-efficient in reducing coastal impacts. All of these studies have, however, investigated adaptation decisions within one given sea-level rise and one given socio-economic scenario, which is at odds with the actu…	2018	51		10.1016/j.gloenvcha.2018.05.003	http://dx.doi.org/10.1016/j.gloenvcha.2018.05.003	0	1	1	0	0	0	0	0	0	0	2	Environmental Sciences; Environmental Studies; Geography	Environmental Sciences & Ecology; Geography
Graham, Sonia; Barnett, Jon; Fincher, Ruth; Hurlimann, Anna; Mortreux, Colette	Local values for fairer adaptation to sea-level rise: A typology of residents and their lived values in Lakes Entrance, Australia	GLOBAL ENVIRONMENTAL CHANGE-HUMAN AND POLICY DIMENSIONS	Article	Equity; Place; Quotidian practices; Sea-level rise; Vulnerability; Climate change	CLIMATE-CHANGE; CLUSTER-ANALYSIS; VULNERABILITY; MIGRATION; POLICY	Understanding the values and socio-economic characteristics of people at risk from climate change will inform how people feel about the likely distribution of impacts, as well as adaptation responses. This knowledge is necessary if adaptation is to achieve distributive fairness now and into the future. This study advances methods and analyses used in values-based adaptation research by using segm…	2014	29		10.1016/j.gloenvcha.2014.07.013	http://dx.doi.org/10.1016/j.gloenvcha.2014.07.013	0	0	1	0	0	0	0	0	0	0	1	Environmental Sciences; Environmental Studies; Geography	Environmental Sciences & Ecology; Geography
Dachary-Bernard, Jeanne; Rey-Valette, Helene; Rulleau, Benedicte	Preferences among coastal and inland residents relating to managed retreat: Influence of risk perception in acceptability of relocation strategies	JOURNAL OF ENVIRONMENTAL MANAGEMENT	Article	Climate change; Sea level rise; Relocation; Managed retreat; Choice experiment; Risk perception	SEA-LEVEL RISE; CLIMATE-CHANGE; PUBLIC PERCEPTIONS; CHOICE EXPERIMENT; ADAPTATION; MODELS; REALIGNMENT; UNCERTAINTY; DECISIONS; DRIVERS	Facing sea-level rise, scientists recommend adaptation measures to relocate the most vulnerable assets. This is of particular interest regarding coastal land use management issues. In order to address the acceptability of these measures, we use the choice experiment method to assess residents' preferences for different relocation policy measures that differs according to four attributes. A survey…	2019	232		10.1016/j.jenvman.2018.11.104	http://dx.doi.org/10.1016/j.jenvman.2018.11.104	0	0	1	1	0	0	0	1	0	0	3	Environmental Sciences	Environmental Sciences & Ecology
McMichael, Celia; Katonivualiku, Manasa	Thick temporalities of planned relocation in Fiji	GEOFORUM	Article	Fiji; Relocation; Climate change; Adaptation; Sea-level rise; Temporality	CLIMATE-CHANGE; RESETTLEMENT; MIGRATION; ADAPTATION; LANDSCAPE; HISTORY; TIME	This paper examines the temporalities of planned relocation in response to climatic and environmental changes in Fiji. It is based on fieldwork among seven low-lying coastal villages under threat from sea- level rise and where planned relocation has been implemented, initiated or anticipated. The paper highlights how residents of these villages make sense of different temporalities and timescale:…	2020	108		10.1016/j.geoforum.2019.06.012	http://dx.doi.org/10.1016/j.geoforum.2019.06.012	1	0	1	0	0	1	1	0	0	0	4	Geography	Geography
Bukvic, Anamaria; Biber, Patrick; Barreto, Maritza; Roberts, Susan	Socio-ecological Mobility: A Research Strategy for a New Coastline	COASTAL MANAGEMENT	Article	Elderly friendly; coastal; ecosystem; migration; mobility; relocation; sea level rise	SEA-LEVEL RISE; CLIMATE-CHANGE; COASTAL; RELOCATION; IMPACTS	Persistent development, population pressures, and increasing natural hazards are unequivocally changing socio-ecological systems in the coastal zone. This essay provides direction and initiates scientific dialog on the potential role of mobility in adapting to natural and social changes in coastal environments. The essay identifies four key research areas on information needed to develop coastal …	2019	47	6	10.1080/08920753.2019.1669103	http://dx.doi.org/10.1080/08920753.2019.1669103	1	0	1	1	0	0	0	0	0	0	3	Environmental Sciences; Environmental Studies	Environmental Sciences & Ecology
Rindner, Leah	Forcing Adaptation through the Rivers and Harbors Act	ECOLOGY LAW QUARTERLY	Article		CAROLINA-COASTAL-COUNCIL; SEA-LEVEL RISE; CLIMATE-CHANGE; PRINCIPLES; PROPERTY	Congress enacted the Rivers and Harbors Act in 1899 to ensure free and open navigability across the nation's waterways. Administered by the Corps of Engineers, the Act has not received much attention from legal scholars. In particular, few scholars have analyzed the Act as a means of providing environmental protection. The Ninth Circuit's decision in United States v. Milner, however, suggests tha…	2011	38	2			0	0	0	0	1	0	0	0	0	0	1	Environmental Studies; Law	Environmental Sciences & Ecology; Government & Law
Moosa, Ahdha; Do, Khoa; Jonescu, Emil	Design response to rising sea levels in the Maldives: A study into aquatic architecture	FRONTIERS OF ARCHITECTURAL RESEARCH	Article	Architectural design; Design practice; Infrastructure design; Rising sea levels; Case study	RISE	Climate change and rising sea levels present immediate threats to humanity. However, the global catastrophe fails to generate sufficient action. Subject to total submergence within 80 years, this study undertakes an iterative design process seeking sustainable adaptation strategies for the coastal island nation of the Maldives, specifically, Male, its capital, which exists under a state of alert …	2020	9	3	10.1016/j.foar.2020.04.002	http://dx.doi.org/10.1016/j.foar.2020.04.002	1	0	0	0	0	0	0	0	0	0	1	Architecture	Architecture
Petzold, Jan	Social adaptability in ecotones: sea-level rise and climate change adaptation in Flushing and the Isles of Scilly, UK	ISLAND STUDIES JOURNAL	Article	aquapelago; climate change adaptation; community resilience; ecotones; islands; sea-level rise; social capital; Southwest England	ISLAND DEVELOPING STATES; COMMUNITY RESILIENCE	Coastal zones and small islands are among the areas most impacted by global climate change and face great challenges for adaptation. While being considered as particularly vulnerable, many coastal communities, nevertheless, have long traditions of living not only by but with the sea. If such ecotones. places where ecosystems intersect. have features distinct from purely continental regions, the q…	2018	13	1	10.24043/isj.17	http://dx.doi.org/10.24043/isj.17	0	0	1	0	0	1	0	0	0	0	2	Geography; Social Sciences, Interdisciplinary	Geography; Social Sciences - Other Topics
Bukvic, Anamaria; Harrald, Jack	Rural versus urban perspective on coastal flooding: The insights from the U.S. Mid-Atlantic communities	CLIMATE RISK MANAGEMENT	Article		SEA-LEVEL RISE; CLIMATE-CHANGE ADAPTATION; NATURAL HAZARDS; UNITED-STATES; VARIABILITY; POPULATION; GOVERNANCE; INUNDATION; RESPONSES; IMPACT	This paper identifies the underlying complexities and contextual influences that shape the responses to chronic and episodic coastal flooding in rural and urban communities along the Mid Atlantic seaboard. It elucidates stakeholders’ perspectives on the contemporary and emerging coastal challenges, adaptation and hazard mitigation options, the possibility of relocation, and the risk information n…	2019	23		10.1016/j.crm.2018.10.004	http://dx.doi.org/10.1016/j.crm.2018.10.004	1	0	1	0	0	0	0	0	0	0	2	Environmental Sciences; Environmental Studies; Meteorology & Atmospheric Sciences	Environmental Sciences & Ecology; Meteorology & Atmospheric Sciences
Leal Filho, Walter; Modesto, Francine; Nagy, Gustavo J.; Saroar, Mustafa; YannickToamukum, Nsani; Ha'apio, Michael	Fostering coastal resilience to climate change vulnerability in Bangladesh, Brazil, Cameroon and Uruguay: a cross-country comparison	MITIGATION AND ADAPTATION STRATEGIES FOR GLOBAL CHANGE	Article	Climate change; Coastal risk; Hazards; Sea-level rise; Storm surges; Vulnerability; Adaptation strategies	SEA-LEVEL RISE; TROPICAL CYCLONES; ADAPTATION; MANAGEMENT; REGIONS; PEOPLE	This paper describes a comparative study of four different cases on vulnerability, hazards and adaptive capacity to climate threats in coastal areas and communities in four developing countries: Bangladesh, Brazil, Cameroon and Uruguay. Coastal areas are vulnerable to sea-level rise (SLR), storm surges and flooding due to their (i) exposure, (ii) concentration of settlements, many of which occupi…	2018	23	4	10.1007/s11027-017-9750-3	http://dx.doi.org/10.1007/s11027-017-9750-3	1	1	1	1	0	0	0	0	0	0	4	Environmental Sciences	Environmental Sciences & Ecology
Kreller, Ann Maree	Transforming Fair Decision-Making About Sea-Level Rise in Cities: The Values and Beliefs of Residents in Botany Bay, Australia	ENVIRONMENTAL VALUES	Article	Collective action; climate justice; community-based adaptation; sea-level rise adaptation; transformative adaptation	CLIMATE-CHANGE ADAPTATION; CLUSTER-ANALYSIS; LOCAL VALUES; JUSTICE; COMMUNITIES; RESPONSES; IMPACTS; PARTICIPATION; VULNERABILITY; STRATEGIES	Sea-level rise (SLR) is a threat to coastal areas and there is growing interest in how social values, risk perception and fairness can inform adaptation. This study applies these three concepts to an urban community at risk of SLR in Botany Bay, Australia. The study engaged diverse groups of residents via an online survey. Cluster analysis identified four interpretive communities: two groups valu…	2021	30	1	10.3197/096327120X15752810323959	http://dx.doi.org/10.3197/096327120X15752810323959	1	0	0	0	0	0	0	0	0	0	1	Ethics; Environmental Studies	Social Sciences - Other Topics; Environmental Sciences & Ecology
Esteban, Miguel; Laurice Jamero, Ma.; Nurse, Leonard; Yamamoto, Lilian; Takagi, Hiroshi; Nguyen Danh Thao; Mikami, Takahito; Kench, Paul; Onuki, Motoharu; Nellas, Angelie; Crichton, Richard; Paolo Valenzuela, Ven; Chadwick, Christopher; Erick Avelino, John; Tan, Nicholson; Shibayama, Tomoya	Adaptation to sea level rise on low coral islands: Lessons from recent events	OCEAN & COASTAL MANAGEMENT	Article	Climate change; Adaptation; Atolls; Land subsidence; Sea level rise	REEF ISLANDS; ATOLL; COMMUNITIES; SUBSIDENCE	In the past two decades there have been fears that many low-lying atoll islands around the world could disappear as a consequence of climate change and sea level rise, leading to mass migration and threatening the existence of several island nations. Here we show how sea level rise does not inevitably lead to coastal areas becoming uninhabitable, and that humans have an innate and often underesti…	2019	168		10.1016/j.ocecoaman.2018.10.031	http://dx.doi.org/10.1016/j.ocecoaman.2018.10.031	0	0	1	0	0	0	0	0	0	0	1	Oceanography; Water Resources	Oceanography; Water Resources
Herivaux, Cecile; Rey-Valette, Helene; Rulleau, Benedicte; Agenais, Anne-Laurence; Grisel, Marianne; Kuhfuss, Laure; Maton, Laure; Vinchon, Charlotte	Benefits of adapting to sea level rise: the importance of ecosystem services in the French Mediterranean sandy coastline	REGIONAL ENVIRONMENTAL CHANGE	Article	Sea level rise; Ecosystem services; Adaptation options; Climate change; Economic valuation	CLIMATE-CHANGE; ECONOMIC COST; COASTAL; VULNERABILITY; ADAPTATION; PROTECTION; IMPACTS	This article proposes an innovative approach to assess the benefits of adapting to sea level rise (SLR) in a coastal area on a regional scale. The valuation framework integrates coastal ecosystem services, together with urban and agricultural assets. We simulate the impacts of a progressive 1 m rise in sea level in the twenty-first century and an extreme flooding event in 2100 for four contrasted…	2018	18	6	10.1007/s10113-018-1313-y	http://dx.doi.org/10.1007/s10113-018-1313-y	0	1	0	0	0	0	0	0	0	0	1	Environmental Sciences; Environmental Studies	Environmental Sciences & Ecology
Min, Dongki; Kim, Daehwan; Cho, Kwangwoo	Cost-Benefit Analysis of Seawalls in South Korea: A Bottom-Up Assessment	COASTAL MANAGEMENT	Article	aggregation bias; climate-change-induced sea level rise; coastal protection via seawalls; cost-benefit analysis; discount rate; sensitivity analysis	SEA-LEVEL RISE; CLIMATE-CHANGE; ECONOMIC COST; IMPACTS; AGGREGATION; MANAGEMENT; ADAPTATION; PROTECTION	We present a cost-benefit analysis of coastal protection via seawalls in South Korea against climate-change-induced sea level rise. This is the first bottom-up analysis for South Korea, deriving the optimal solution from extensive geographical and financial databases with detailed street-address-level information. Our analysis indicates that the net benefit is maximized if seawalls are built alon…	2016	44	6	10.1080/08920753.2016.1233795	http://dx.doi.org/10.1080/08920753.2016.1233795	0	1	0	0	0	0	0	0	0	0	1	Environmental Sciences; Environmental Studies	Environmental Sciences & Ecology
Ware, Daniel; Buckwell, Andrew; Tomlinson, Rodger; Foxwell-Norton, Kerrie; Lazarow, Neil	Using Historical Responses to Shoreline Change on Australia's Gold Coast to Estimate Costs of Coastal Adaptation to Sea Level Rise	JOURNAL OF MARINE SCIENCE AND ENGINEERING	Article	erosion; shoreline change; climate change; sea level rise; adaptation; finance; coastal protection; cost estimates	CLIMATE-CHANGE ADAPTATION; DECISION-MAKING; GLOBAL ANALYSIS; ANALOG; EROSION; TIME	Climate change impacts, sea level rise, and changes to the frequency and intensity of storms, in particular, are projected to increase the coastal land and assets exposed to coastal erosion. The selection of appropriate adaptation strategies requires an understanding of the costs and how such costs will vary by the magnitude and timing of climate change impacts. By drawing comparisons between pas…	2020	8	6	10.3390/jmse8060380	http://dx.doi.org/10.3390/jmse8060380	0	1	0	0	0	0	1	0	0	0	2	Engineering, Marine; Engineering, Ocean; Oceanography	Engineering; Oceanography
Fu, Xinyu; Song, Jie	Assessing the Economic Costs of Sea Level Rise and Benefits of Coastal Protection: A Spatiotemporal Approach	SUSTAINABILITY	Article	sea level rise; adaptation planning; coastal protection; economic analysis	CLIMATE-CHANGE; UNITED-STATES; ADAPTATION; FLORIDA; CITIES; VULNERABILITY; STRATEGIES; CALIFORNIA; IMPACTS; DAMAGE	Sea level rise (SLR) is believed to be the most dangerous impact of climate change in coastal regions. Adapting to its impacts has become imperative since SLR is now considered inevitable. Lack of local economic analysis of SLR impacts is one of the major obstacles impeding adaptation. To address this gap, this study employs a spatiotemporal approach to estimate the economic costs of future SLR a…	2017	9	8	10.3390/su9081495	http://dx.doi.org/10.3390/su9081495	0	1	0	0	0	0	0	0	0	0	1	Green & Sustainable Science & Technology; Environmental Sciences; Environmental Studies	Science & Technology - Other Topics; Environmental Sciences & Ecology
Kim, Myung-Jin; Nicholls, Robert J.; Preston, John M.; De Almeida, Gustavo A.	Evaluation of flexibility in adaptation projects for climate change	CLIMATIC CHANGE	Article	Real options; Coastal adaptations; Uncertainty; Sea-level rise; Flexibility; Multiple-stage adaptation	FLOOD RISK-MANAGEMENT; SEA-LEVEL; REAL OPTIONS; UNCERTAINTY; PATHWAYS; SOLENT; DEFENSES	Climate change adaptation inherently entails investment decision-making under the high levels of uncertainty. To address this issue, a single fixed large investment can be divided into two or more sequential investments. This reduces the initial investment cost and adds flexibility about the size and timing of subsequent investment decisions. This flexibility enables future investment decisions t…	2022	171	1-2	10.1007/s10584-022-03331-0	http://dx.doi.org/10.1007/s10584-022-03331-0	0	1	0	0	0	0	0	0	0	0	1	Environmental Sciences; Meteorology & Atmospheric Sciences	Environmental Sciences & Ecology; Meteorology & Atmospheric Sciences
Ghanbari, Mahshid; Arabi, Mazdak; Obeysekera, Jayantha	Chronic and Acute Coastal Flood Risks to Assets and Communities in Southeast Florida	JOURNAL OF WATER RESOURCES PLANNING AND MANAGEMENT	Article		SEA-LEVEL RISE; CLIMATE-CHANGE; STORM-SURGE; TIPPING POINTS; EXTREME EVENTS; ADAPTATION; HAZARD; DECISIONS; FREQUENCY; PATHWAYS	Chronic and acute coastal flood risks in Miami-Dade County are assessed over the range of sea-level rise (SLR) scenarios for the coming decades. The HAZUS-MH coastal flood hazard modeling and loss estimation tool are used to determine flood extent and depth and corresponding monetary losses to buildings associated with different sea water levels (SWLs). The frequency of SWLs is estimated using a …	2020	146	7	10.1061/(ASCE)WR.1943-5452.0001245	http://dx.doi.org/10.1061/(ASCE)WR.1943-5452.0001245	0	1	0	0	0	0	0	0	0	0	1	Engineering, Civil; Water Resources	Engineering; Water Resources
Nunn, Patrick D.; Smith, Timothy F.; Elrick-Barr, Carmen	Path Dependency and Future Adaptation of Coastal Cities: Examples From the Asia-Pacific	FRONTIERS IN ENVIRONMENTAL SCIENCE	Article	coastal management; climate change adaptation; path dependency; urban futures; sea-level rise; urbanization; sustainable futures	SEA-LEVEL RISE; CLIMATE-CHANGE ADAPTATION; FLOOD RISK; LAND SUBSIDENCE; CHALLENGES; ISLAND; CHINA; URBANIZATION; MEGACITIES; COMPLEX	The need for Asia-Pacific coastal cities to adapt effectively and sustainably to accelerating (relative) sea-level rise is growing. If such adaptation does not occur in a timely manner, then it could result in socio-economic problems that will reverberate throughout the region. Using examples of coastal Asia-Pacific cities that are characterised by contrasting geographical settings and cultural c…	2021	9		10.3389/fenvs.2021.642385	http://dx.doi.org/10.3389/fenvs.2021.642385	0	0	1	0	0	0	0	0	0	0	1	Environmental Sciences	Environmental Sciences & Ecology
King, Philip G.; McGregor, Aaron R.; Whittet, Justin D.	Can California coastal managers plan for sea-level rise in a cost-effective way?	JOURNAL OF ENVIRONMENTAL PLANNING AND MANAGEMENT	Article	economics; sea level rise; adaptation; benefit; cost	CLIMATE-CHANGE; ECONOMIC COST; IMPACTS; BEACHES	This paper examines five representative sites on the California coast to illustrate a cost-effective methodology using tools and data that local decision makers can apply to analyse the economics of sea level rise (SLR) adaptation. We estimate the costs/benefits of selected responses (e.g. no action, nourishment, seawalls) to future flooding and erosion risks exacerbated by SLR. We estimate the e…	2016	59	1	10.1080/09640568.2014.985291	http://dx.doi.org/10.1080/09640568.2014.985291	0	1	0	0	0	0	0	0	0	0	1	Development Studies; Regional & Urban Planning	Development Studies; Public Administration
Beasley, W. Jason; Dundas, Steven J.	Hold the line: Modeling private coastal adaptation through shoreline armoring decisions	JOURNAL OF ENVIRONMENTAL ECONOMICS AND MANAGEMENT	Article	Land use; Climate adaptation; Spatial spillovers; Erosion; Sea-level rise; Armoring	SEA-LEVEL RISE; CLIMATE-CHANGE; RESOURCE; BENEFITS; IMPACTS; EROSION; COSTS	A primary conduit for coastal adaptation to climate change on private land is the hardening, or armoring, of the shoreline to mitigate the effects of erosion and sea-level rise (SLR). When such decisions are made at the parcel-level, there is potential for spatial spillovers, including externalities due to deflected wave action and peer effects. We estimate a discrete choice model of landowner ar…	2021	105		10.1016/j.jeem.2020.102397	http://dx.doi.org/10.1016/j.jeem.2020.102397	0	1	0	0	0	0	0	0	0	0	1	Business; Economics; Environmental Studies	Business & Economics; Environmental Sciences & Ecology
Vinent, Orencio Duran; Johnston, Robert J.; Kirwan, Matthew L.; Leroux, Anke D.; Martin, Vance L.	Coastal dynamics and adaptation to uncertain sea level rise: Optimal portfolios for salt marsh migration	JOURNAL OF ENVIRONMENTAL ECONOMICS AND MANAGEMENT	Article	Benefit; Diversification; Risk; Spatial; Climate change; Wetland; Optimal conservation; Geomorphology	WILLINGNESS-TO-PAY; CLIMATE-CHANGE; ENVIRONMENTAL SERVICES; TIDAL MARSH; RESTORATION; RESOURCE; WETLAND; DIVERSIFICATION; PERFORMANCE; CONSERVATION	The sustainability of dynamic natural systems often depends on their capacity to adapt to uncertain climate-related changes, where different management options may be combined to facilitate this adaptation. Salt marshes exemplify such a system. Marsh sustainability under rapid sea level rise requires the preservation of transgression zones - undeveloped uplands onto which marshes migrate. Whether…	2019	98		10.1016/j.jeem.2019.102262	http://dx.doi.org/10.1016/j.jeem.2019.102262	0	1	0	0	0	0	0	0	0	0	1	Business; Economics; Environmental Studies	Business & Economics; Environmental Sciences & Ecology
Mills, Morena; Leon, Javier X.; Saunders, Megan I.; Bell, Justine; Liu, Yan; O'Mara, Julian; Lovelock, Catherine E.; Mumby, Peter J.; Phinn, Stuart; Possingham, Hugh P.; Tulloch, Vivitskaia J. D.; Mutafoglu, Konar; Morrison, Tiffany; Callaghan, David P.; Baldock, Tom; Klein, Carissa J.; Hoegh-Guldberg, Ove	Reconciling Development and Conservation under Coastal Squeeze from Rising Sea Level	CONSERVATION LETTERS	Article	Climate change; planning; priority setting; adaptation; retreat; managed realignment; defend	RISE; RETREAT; SCENARIOS; IMPACTS; CLIMATE	Among the biggest global challenges for policymakers is the development of land use policies robust to climate change impacts. While diverse fields can inform adaptation, integrated social-ecological assessment of the multiple adaptation options are rare and cannot be easily applied. Here, we build on past studies by undertaking an integrated fine scale and strategic allocation of sea level rise …	2016	9	5	10.1111/conl.12213	http://dx.doi.org/10.1111/conl.12213	1	1	1	0	0	0	0	0	0	0	3	Biodiversity Conservation	Biodiversity & Conservation
Brown, Iain	Do habitat compensation schemes to offset losses from sea level rise and coastal squeeze represent a robust climate change adaptation response?	OCEAN & COASTAL MANAGEMENT	Article	Habitat compensation; Coastal squeeze; Habitats Directive; UK Shoreline; Management Plans; Climate Change Adaptation	MANAGED REALIGNMENT; SUSTAINABLE FLOOD; ENGLAND; FUTURE; UNCERTAINTY; GOVERNANCE; CREATION; SCIENCE; RETREAT; IMPACT	Habitat compensation schemes aim to offset unavoidable development-related losses at one site with replacement habitat elsewhere. They have become prominent policy tools used to address coastal squeeze of intertidal habitats occurring from sea-level rise and 'hold-the-line' management approaches. This policy development is evaluated against scientific evidence and its broader ethical dimensions r…	2022	219		10.1016/j.ocecoaman.2022.106072	http://dx.doi.org/10.1016/j.ocecoaman.2022.106072	1	0	0	0	0	0	0	0	0	0	1	Oceanography; Water Resources	Oceanography; Water Resources
Walsh, Patrick; Griffiths, Charles; Guignet, Dennis; Klemick, Heather	Adaptation, Sea Level Rise, and Property Prices in the Chesapeake Bay Watershed	LAND ECONOMICS	Article		ECONOMIC COST; AMENITIES	Coastal communities are facing the dual threat of increasing sea level rise (SLR) and swelling populations, causing challenging policy problems. To help inform policy makers, this paper explores the property price impact of structures that help protect against SLR, using a novel and spatially explicit dataset of coastal features. Results indicate that adaptation structures can have a significant …	2019	95	1	10.3368/le.95.1.19	http://dx.doi.org/10.3368/le.95.1.19	0	1	0	0	0	0	0	0	0	0	1	Economics; Environmental Studies	Business & Economics; Environmental Sciences & Ecology
Gussmann, Geronimo; Hinkel, Jochen	A framework for assessing the potential effectiveness of adaptation policies: Coastal risks and sea-level rise in the Maldives	ENVIRONMENTAL SCIENCE & POLICY	Article	Policy effectiveness; Climate policy integration; Small island state; Flood risk; Mainstreaming	CLIMATE-CHANGE ADAPTATION; LEAST DEVELOPED-COUNTRIES; IMPLEMENTATION; COHERENCE	Effective policies that integrate climate change considerations are crucial for successful adaptation to increasing climate risks. While there is an abundant normative literature proposing potential effective ways to adapt, there is a lack of empirical literature on current risk and adaptation policy and its potential effectiveness. Studying existing policies can help to reveal existing constrain…	2021	115		10.1016/j.envsci.2020.09.028	http://dx.doi.org/10.1016/j.envsci.2020.09.028	1	1	0	0	0	0	0	0	0	0	2	Environmental Sciences	Environmental Sciences & Ecology
Bao, Junlin; Gao, Shu; Ge, Jianxiong	Coastal engineering evolution in low-lying areas and adaptation practice since the eleventh century, Jiangsu Province, China	CLIMATIC CHANGE	Article	Coastal engineering; Local sea level; Land use change; Low-lying coasts; Human adaptation; China's Jiangsu coast	SEA-LEVEL VARIABILITY; CLIMATE-CHANGE; LAND-USE; MEKONG; RISK	Coastal engineering is an important measure in coping with coastal risks. With global warming and sea level rising, the sustainable adaptation of the low-lying areas becomes urgent. An in-depth understanding of the relationship between coastal engineering and environmental changes can help improve the adaptation capability for climate change. Here, we use historical documents and synthesis approa…	2020	162	2	10.1007/s10584-020-02738-x	http://dx.doi.org/10.1007/s10584-020-02738-x	0	0	1	0	0	0	1	0	0	0	2	Environmental Sciences; Meteorology & Atmospheric Sciences	Environmental Sciences & Ecology; Meteorology & Atmospheric Sciences
Xu, Lilai; Ding, Shengping; Nitivattananon, Vilas; Tang, Jianxiong	Long-Term Dynamic of Land Reclamation and Its Impact on Coastal Flooding: A Case Study in Xiamen, China	LAND	Article	reclamation; coastal flooding; population exposure; sea-level rise; nature-based solutions	SEA-LEVEL RISE; TROPICAL CYCLONES; RIVER DELTA; STORM-SURGE; ADAPTATION; INUNDATION; MANAGEMENT; WETLANDS; TRENDS; DAMAGE	While land reclaimed from the sea meets the land demand for coastal development, it simultaneously causes socio-economic systems to be prone to coastal flooding induced by storm surges and sea-level rise. Current studies have seldom linked reclamation with coastal flood impact assessment, hindering the provision of accurate information to support coastal flood risk management and adaptation. This…	2021	10	8	10.3390/land10080866	http://dx.doi.org/10.3390/land10080866	0	1	1	0	0	0	0	0	0	0	2	Environmental Studies	Environmental Sciences & Ecology
Parton, Lee C.; Dundas, Steven J.	Fall in the sea, eventually? A green paradox in climate adaptation for coastal housing markets	JOURNAL OF ENVIRONMENTAL ECONOMICS AND MANAGEMENT	Article	Climate adaptation; Green paradox; Land use; North Carolina; Perverse incentives; Policy signals; Sea-level rise	LEVEL RISE; BUILDING CODES; STORM-SURGE; PROPERTY; CONSEQUENCES; MITIGATION; PRICES; IMPACT; VALUES; FLOOD	Efficient adaptation to climate change in coastal areas is likely to require public policy inter-ventions. New policies or expectations of policy changes that impact private assets, such as housing, may generate economic incentives that result in unintended consequences. We examine the effect on new housing development resulting from a scientific report by a regulatory agency mandating coastal co…	2020	104		10.1016/j.jeem.2020.102381	http://dx.doi.org/10.1016/j.jeem.2020.102381	0	1	0	0	0	0	0	0	0	0	1	Business; Economics; Environmental Studies	Business & Economics; Environmental Sciences & Ecology
Kirby, J. A.; Masselink, G.; Essex, S.; Poate, T.; Scott, T.	Coastal adaptation to climate change through zonation: A review of coastal change management areas (CCMAs) in England	OCEAN & COASTAL MANAGEMENT	Review	Coastal management; Coastal zonation; Sea-level rise; Coastal adaptation; Climate change; Coastal policy; Coastal erosion	FLOOD-RISK-MANAGEMENT; LEVEL; CLASSIFICATION; NOURISHMENT; DYNAMICS; RETREAT	Climate change and accelerated rates in sea-level rise are expected to increase flooding and erosion on the world's coastlines. Coastal managers and planners face the challenge of helping communities to adapt to the changing coast. Traditionally hard engineering has been used to defend communities on the coast, but as this option becomes unsustainable and financially unviable, coastal managers ar…	2021	215		10.1016/j.ocecoaman.2021.105950	http://dx.doi.org/10.1016/j.ocecoaman.2021.105950	1	0	0	0	0	0	0	0	0	0	1	Oceanography; Water Resources	Oceanography; Water Resources
Londono, Ana C.; DeFrance, Susan D.; LeBlanc, Megan E.	Coastal paleolandscapes of far southern Peru: Implications for Late Pleistocene human settlement	JOURNAL OF ISLAND & COASTAL ARCHAEOLOGY	Article; Early Access	Sea level curves; coastal archaeology; bathymetric data; littoral habitats; submerged cultural heritage	EL-NINO EVENTS; SEA-LEVEL; QUEBRADA JAGUAY; TERMINAL PLEISTOCENE; EARLY HOLOCENE; RING SITE; DEFORMATION; ADAPTATIONS; SYSTEM	Archaeological evidence indicates that initial coastal settlement of western South America took place near the end of the Last Glacial Maximum (LGM) when sea level was between 40 and 100 m lower than today. Beginning around 15,000 cal BP, and for roughly the next 8,000 years, sea levels rose, eventually covering these formerly exposed and potentially human-occupied landscapes. We use bathymetric …				10.1080/15564894.2022.2030826	http://dx.doi.org/10.1080/15564894.2022.2030826	0	0	0	0	0	0	1	0	0	0	1	Archaeology	Archaeology
Bazart, Cecile	Improving relocation acceptability by improving information and governance quality/results from a survey conducted in France	CLIMATIC CHANGE	Article	Adaptation to climate change; Sea level rise; Perceptions; Acceptability; Communication	SEA-LEVEL RISE; PUBLIC PERCEPTION; CLIMATE; ADAPTATION; HUMOR; DETERMINANTS; BELIEF	This article focuses on the acceptability of relocation of the goods the most exposed due to sea level rise, and this increasingly recommended strategy to reduce coastal vulnerability. However, the implementation of these measures raises significant individual and political resistance. The themes of this research relate specifically to the role of communication and to trust in the institutions re…	2020	160	1	10.1007/s10584-020-02690-w	http://dx.doi.org/10.1007/s10584-020-02690-w	1	0	1	0	0	0	0	1	1	0	4	Environmental Sciences; Meteorology & Atmospheric Sciences	Environmental Sciences & Ecology; Meteorology & Atmospheric Sciences
Diaz, Delavane B.	Estimating global damages from sea level rise with the Coastal Impact and Adaptation Model (CIAM)	CLIMATIC CHANGE	Article		CLIMATE-CHANGE; HOLDING BACK; COSTS; 21ST-CENTURY	Coastal sector impacts from sea level rise (SLR) are a key component of the projected economic damages of climate change, a major input to decision-making and design of climate policy. Moreover, the ultimate global costs to coastal resources will depend strongly on adaptation, society's response to cope with the local impacts. This paper presents a new open-source optimization model to assess glo…	2016	137	1-2	10.1007/s10584-016-1675-4	http://dx.doi.org/10.1007/s10584-016-1675-4	0	1	0	0	0	0	0	0	0	0	1	Environmental Sciences; Meteorology & Atmospheric Sciences	Environmental Sciences & Ecology; Meteorology & Atmospheric Sciences
Gussmann, Geronimo; Hinkel, Jochen	What drives relocation policies in the Maldives?	CLIMATIC CHANGE	Article	Sea-level rise; Coastal adaptation; Retreat; Multiple streams; New institutionalism	MULTIPLE-STREAMS APPROACH; SEA-LEVEL RISE; CLIMATE-CHANGE; INSTITUTIONAL ANALYSIS; MANAGED RETREAT; MIGRATION; FRAMEWORK; PATHWAY; IMPACT; MODEL	The predominant responses to rising sea levels are in situ adaptations. However, increasing rates of sea-level rise will render ex situ adaptations-in the form of relocation-sinevitable in some low-lying coastal zones. Particularly small island states like the Maldives face this significant adaptation challenge. Here, government action is necessary to move vulnerable communities out of flood-pron…	2020	163	2	10.1007/s10584-020-02919-8	http://dx.doi.org/10.1007/s10584-020-02919-8	1	0	0	0	0	0	0	0	0	0	1	Environmental Sciences; Meteorology & Atmospheric Sciences	Environmental Sciences & Ecology; Meteorology & Atmospheric Sciences
Inda, Hugo; del Puerto, Laura; Capdepont, Irina; Bracco, Roberto	Formation processes of coastal archaeological sites: A changing prehistoric scenario on the Atlantic shore of Uruguay	GEOARCHAEOLOGY-AN INTERNATIONAL JOURNAL	Article	coastal settlements; sea-level change; Uruguayan prehistory	SEA-LEVEL FLUCTUATIONS; CLIMATE-CHANGE; HOLOCENE; DYNAMICS; LAGOON; BP	Paleoenvironmental reconstructions coupled with archaeological research are useful tools for discriminating natural versus anthropogenic environmental variability and identifying local environmental responses to global changes and consequent human adaptations. Here we present a multidisciplinary study focused on the identification of drivers and mechanisms that shaped environments along the Urugu…	2017	32	6	10.1002/gea.21644	http://dx.doi.org/10.1002/gea.21644	0	0	0	0	0	0	1	0	0	0	1	Archaeology; Geosciences, Multidisciplinary	Archaeology; Geology
Lawrence, Judy; Boston, Jonathan; Bell, Robert; Olufson, Sam; Kool, Rick; Hardcastle, Matthew; Stroombergen, Adolf	Implementing Pre-Emptive Managed Retreat: Constraints and Novel Insights	CURRENT CLIMATE CHANGE REPORTS	Article	Adaptation; Managed retreat; Sea-level rise; Dynamic adaptive pathways; Compensation; Anticipatory governance	SEA-LEVEL RISE; RELOCATION; PATHWAYS; ADAPT	Purpose of Review Managed retreat will be inevitable where other adaptation options, such as protective structures or building restrictions, provide only temporary respite or are otherwise uneconomic, technically impractical or both. Here, we focus on the implementation of pre-emptive managed retreat, providing examples of how it can be sequenced, socialised and given the governance enablers nece…	2020	6	3	10.1007/s40641-020-00161-z	http://dx.doi.org/10.1007/s40641-020-00161-z	1	0	0	0	0	0	0	0	0	0	1	Meteorology & Atmospheric Sciences	Meteorology & Atmospheric Sciences
Evadzi, Prosper I. K.; Scheffran, Juergen; Zorita, Eduardo; Huenicke, Birgit	Awareness of sea-level response under climate change on the coast of Ghana	JOURNAL OF COASTAL CONSERVATION	Article; Proceedings Paper	Climate change; Climate change adaptation; Coastal impacts; Geographic information systems; Sea-level rise	CHANGE ADAPTATION; WEST-AFRICA; VOLTA RIVER; EROSION; MITIGATION; SCENARIOS; BENEFITS; IMPACTS; POLICY; ACCRA	In response to climate change, coastal communities are expected to experience increasing coastal impacts of sea-level rise (SLR). Strategies formulated and implemented to curb these impacts can thus be more effective if scientific findings on the response to climate change and SLR impacts on coastal communities are taken into consideration and not based merely on the need for coastal protection d…	2018	22	1	10.1007/s11852-017-0569-6	http://dx.doi.org/10.1007/s11852-017-0569-6	1	0	1	0	0	0	0	0	0	0	2	Biodiversity Conservation; Environmental Sciences; Marine & Freshwater Biology; Water Resources	Biodiversity & Conservation; Environmental Sciences & Ecology; Marine & Freshwater Biology; Water Resources
Molinaroli, Emanuela; Guerzoni, Stefano; Suman, Daniel	Do the Adaptations of Venice and Miami to Sea Level Rise Offer Lessons for Other Vulnerable Coastal Cities?	ENVIRONMENTAL MANAGEMENT	Article	Climate change; Vulnerability; Coastal cities; Barrier islands; Adaptive management; Resilience	LAGOON-OF-VENICE; CLIMATE-CHANGE; FLORIDA EVERGLADES; REEF TRACT; IMPACTS; MANAGEMENT; ECOSYSTEM; GEOMORPHOLOGY; PERSPECTIVE; VARIABILITY	Both Venice and Miami are high-density coastal cities that are extremely vulnerable to rising sea levels and climate change. Aside from their sea-level location, they are both characterized by large populations, valuable infrastructure and real estate, and economic dependence on tourism, as well as the availability of advanced scientific data and technological expertize. Yet their responses have …	2019	64	4	10.1007/s00267-019-01198-z	http://dx.doi.org/10.1007/s00267-019-01198-z	1	0	0	0	0	0	0	0	0	0	1	Environmental Sciences	Environmental Sciences & Ecology
Ruckelshaus, M.; Doney, S. C.; Galindo, H. M.; Barry, J. P.; Chan, F.; Duffy, J. E.; English, C. A.; Gaines, S. D.; Grebmeier, J. M.; Hollowed, A. B.; Knowlton, N.; Polovina, J.; Rabalais, N. N.; Sydeman, W. J.; Talley, L. D.	Securing ocean benefits for society in the face of climate change	MARINE POLICY	Article	Ecosystem services; Climate adaptation; Coastal hazards; Fisheries; Tourism; Trade-offs	MARINE PROTECTED AREAS; ECOSYSTEM SERVICES; MANGROVE FORESTS; CORAL-REEFS; COASTAL; IMPACTS; FISHERIES; RESILIENCE; MANAGEMENT; BIODIVERSITY	Benefits humans rely on from the ocean - marine ecosystem services - are increasingly vulnerable under future climate. This paper reviews how three valued services have, and will continue to, shift under climate change: (1) capture fisheries, (2) food from aquaculture, and (3) protection from coastal hazards such as storms and sea-level rise. Climate adaptation planning is just beginning for fish…	2013	40		10.1016/j.marpol.2013.01.009	http://dx.doi.org/10.1016/j.marpol.2013.01.009	1	1	0	0	0	0	0	0	0	0	2	Environmental Studies; International Relations	Environmental Sciences & Ecology; International Relations
Hansen, Henning Sten	Modelling the future coastal zone urban development as implied by the IPCC SRES and assessing the impact from sea level rise	LANDSCAPE AND URBAN PLANNING	Article	Climate change adaptation; Land-use modelling; Spatial planning; Flooding; Cellular automata	CELLULAR-AUTOMATON MODEL; LAND-USE; CHANGE SCENARIOS; SAN-FRANCISCO; DYNAMICS; EUROPE; MAPS	During the last decennium climate change has received much attention and especially various mitigation and adaptation strategies have gained political awareness. Particularly the coastal zone will be affected by derived consequences like sea level rise, increased storminess and flooding. In order to mitigate the most severe consequences for the society it is decisive that urban and regional plann…	2010	98	3-4	10.1016/j.landurbplan.2010.08.018	http://dx.doi.org/10.1016/j.landurbplan.2010.08.018	0	0	1	0	0	0	0	0	0	0	1	Ecology; Environmental Studies; Geography; Geography, Physical; Regional & Urban Planning; Urban Studies	Environmental Sciences & Ecology; Geography; Physical Geography; Public Administration; Urban Studies
Guthrie, G.	Adapting to Rising Sea Levels: How Short-Term Responses Complement Long-Term Investment	ENVIRONMENTAL & RESOURCE ECONOMICS	Article	Climate change; Adaptation; Cost&#8211; benefit analysis; Real options analysis	FLOOD RISK-MANAGEMENT; REAL OPTIONS; CLIMATE-CHANGE; FLEXIBILITY; UNCERTAINTY	This paper presents a parsimonious model of a coastal locality's adaptation to rising sea levels and uses the model to examine cost-minimizing policies involving two complementary approaches. One involves irreversible investment in sea walls and similar infrastructure. The other involves activities, such as beach scraping, that only provide temporary protection. Costs are minimized by delaying in…	2021	78	4	10.1007/s10640-021-00547-z	http://dx.doi.org/10.1007/s10640-021-00547-z	0	1	0	0	0	0	0	0	0	0	1	Economics; Environmental Studies	Business & Economics; Environmental Sciences & Ecology
Smart, Lindsey S.; Vukomanovic, Jelena; Sills, Erin O.; Sanchez, Georgina	Cultural ecosystem services caught in a 'coastal squeeze' between sea level rise and urban expansion	GLOBAL ENVIRONMENTAL CHANGE-HUMAN AND POLICY DIMENSIONS	Article	Coastal environmental change; Cultural ecosystem services; FUTURES; InVEST; Participatory modeling; Sea level rise	PUBLIC-PARTICIPATION GIS; CLIMATE-CHANGE ADAPTATION; IN-PLACE VALUES; HEIRS PROPERTY; VALUATION; MANAGEMENT; CHALLENGES; TYPOLOGY; PPGIS; OPPORTUNITIES	Sea level rise and urbanization exert complex synergistic pressures on the provision of ecosystem services (ES) in coastal regions. Anticipating when and where both biophysical and cultural ES will be affected by these two types of coastal environmental change is critical for sustainable land-use planning and management. Biophysical (provisioning and regulating) services can be mapped using secon…	2021	66		10.1016/j.gloenvcha.2020.102209	http://dx.doi.org/10.1016/j.gloenvcha.2020.102209	0	0	1	0	0	0	0	0	0	0	1	Environmental Sciences; Environmental Studies; Geography	Environmental Sciences & Ecology; Geography
Tiggeloven, Timothy; de Moel, Hans; Winsemius, Hessel C.; Eilander, Dirk; Erkens, Gilles; Gebremedhin, Eskedar; Loaiza, Andres Diaz; Kuzma, Samantha; Luo, Tianyi; Iceland, Charles; Bouwman, Arno; van Huijstee, Jolien; Ligtvoet, Willem; Ward, Philip J.	Global-scale benefit-cost analysis of coastal flood adaptation to different flood risk drivers using structural measures	NATURAL HAZARDS AND EARTH SYSTEM SCIENCES	Article		SEA-LEVEL RISE; LAND SUBSIDENCE; CLIMATE-CHANGE; PROTECTION; WATER; RIVER; REANALYSIS; FRAMEWORK; EXPOSURE; DAMAGE	Coastal flood hazard and exposure are expected to increase over the course of the 21st century, leading to increased coastal flood risk. In order to limit the increase in future risk, or even reduce coastal flood risk, adaptation is necessary. Here, we present a framework to evaluate the future benefits and costs of structural protection measures at the global scale, which accounts for the influe…	2020	20	4	10.5194/nhess-20-1025-2020	http://dx.doi.org/10.5194/nhess-20-1025-2020	0	1	0	0	0	0	0	0	0	0	1	Geosciences, Multidisciplinary; Meteorology & Atmospheric Sciences; Water Resources	Geology; Meteorology & Atmospheric Sciences; Water Resources
Ramma, Timothy David; White, Christopher John; Chan, Andrew Hin Cheong; Watson, Christopher Stephen	A review of methodologies applied in Australian practice to evaluate long-term coastal adaptation options	CLIMATE RISK MANAGEMENT	Review	Adaptation; Climate change; Coastal inundation; Evaluation; Sea level rise; Uncertainty	CLIMATE-CHANGE ADAPTATION; FLOOD RISK-MANAGEMENT; SEA-LEVEL RISE; DEEP UNCERTAINTY; ROBUST; OPTIMIZATION; DECISIONS; PATHWAYS; WORLD	Rising sea levels have the potential to alter coastal flooding regimes around the world and local governments are beginning to consider how to manage uncertain coastal change. In doing so, there is increasing recognition that such change is deeply uncertain and unable to be reliably described with probabilities or a small number of scenarios. Characteristics of methodologies applied in Australian…	2017	17		10.1016/j.crm.2017.06.005	http://dx.doi.org/10.1016/j.crm.2017.06.005	1	0	0	0	0	0	0	0	0	0	1	Environmental Sciences; Environmental Studies; Meteorology & Atmospheric Sciences	Environmental Sciences & Ecology; Meteorology & Atmospheric Sciences
Long, Nathalie; Bazart, Cecile; Rey-Valette, Helene	Inequalities and solidarities: interactions and impacts of sea-level-rise adaptation policies	ECOLOGY AND SOCIETY	Article	adaptation; climate change; environmental inequality; marine inundation; regional solidarity	CLIMATE-CHANGE; STORM SURGES; COASTAL; PERCEPTIONS; RESILIENCE; MANAGEMENT; RELOCATION; PATHWAYS; LESSONS; DEFENSE	Drawing on the results of two research programs undertaken in France, we consider environmental inequality and regional solidarity in the context of adaptation to sea-level rise, given that there is in France a bespoke national system for natural-disaster solidarity. The analysis makes it possible to address situations of inequality, in particular related to risk, and regional institutional capac…	2022	27	1	10.5751/ES-13117-270127	http://dx.doi.org/10.5751/ES-13117-270127	0	1	0	0	0	0	0	0	0	0	1	Ecology; Environmental Studies	Environmental Sciences & Ecology
Frazier, Tim G.; Wood, Nathan; Yarnal, Brent	Stakeholder perspectives on land-use strategies for adapting to climate-change-enhanced coastal hazards: Sarasota, Florida	APPLIED GEOGRAPHY	Article	Adaptation planning; Resilience; Collaborative spatial decision making; Participatory mapping; Vulnerability; Hurricane storm surge; Sea level rise; Stakeholder; Florida	SEA-LEVEL RISE; PUBLIC-PARTICIPATION; VULNERABILITY; ADAPTATION; MANAGEMENT; GOVERNMENT; COUNTY; POLICY	Sustainable land-use planning requires decision makers to balance community growth with resilience to natural hazards. This balance is especially difficult in many coastal communities where planners must grapple with significant growth projections, the persistent threat of extreme events (e.g., hurricanes), and climate-change-driven sea level rise that not only presents a chronic hazard but also …	2010	30	4	10.1016/j.apgeog.2010.05.007	http://dx.doi.org/10.1016/j.apgeog.2010.05.007	0	0	1	0	0	0	0	0	0	0	1	Geography	Geography
St John, Burton; Yusuf, Juita-Elena (Wie)	Perspectives of the Expert and Experienced on Challenges to Regional Adaptation for Sea Level Rise: Implications for Multisectoral Readiness and Boundary Spanning	COASTAL MANAGEMENT	Article	Adaptation; boundary organizations; boundary spanning; regional adaptation; multisectoral; sea level rise; whole-of-community	CLIMATE-CHANGE; POLICY; ORGANIZATIONS; BARRIERS; SCIENCE; OPPORTUNITIES; VULNERABILITY; GOVERNANCE; CITIES; CHAINS	This study focuses on adaptation to sea level rise (SLR) in the specific context of the Hampton Roads region of southeastern coastal Virginia. It analyzes the perspectives of stakeholders who are experts in and have experience with SLR to develop an informed understanding of the region's ability to address SLR and its readiness to pursue adaptation using a whole-of-community approach. A survey of…	2019	47	2	10.1080/08920753.2019.1564951	http://dx.doi.org/10.1080/08920753.2019.1564951	1	0	0	0	0	0	0	0	0	0	1	Environmental Sciences; Environmental Studies	Environmental Sciences & Ecology
Calil, Juliano; Fauville, Geraldine; Queiroz, Anna Carolina Muller; Leo, Kelly L.; Newton Mann, Alyssa G.; Wise-West, Tiffany; Salvatore, Paulo; Bailenson, Jeremy N.	Using Virtual Reality in Sea Level Rise Planning and Community Engagement-An Overview	WATER	Article	virtual reality; climate change; sea level rise; community outreach; environmental literacy; Santa Cruz; Long Beach; Turner Station; coastal adaptation	CLIMATE-CHANGE; DETERMINANTS; TEMPERATURE; PERCEPTIONS; PEOPLE; BELIEF; OCEAN	As coastal communities around the globe contend with the impacts of climate change including coastal hazards such as sea level rise and more frequent coastal storms, educating stakeholders and the general public has become essential in order to adapt to and mitigate these risks. Communicating SLR and other coastal risks is not a simple task. First, SLR is a phenomenon that is abstract as it is ph…	2021	13	9	10.3390/w13091142	http://dx.doi.org/10.3390/w13091142	0	0	0	0	0	0	0	0	1	1	2	Environmental Sciences; Water Resources	Environmental Sciences & Ecology; Water Resources
Esteban, Miguel; Takagi, Hiroshi; Nicholls, Robert J.; Fatma, Dyah; Pratama, Munawir Bintang; Kurobe, Shota; Yi, Xiong; Ikeda, Izumi; Mikami, Takahito; Valenzuela, Paolo; Avelino, Erick	Adapting ports to sea-level rise: empirical lessons based on land subsidence in Indonesia and Japan	MARITIME POLICY & MANAGEMENT	Article	Seal level rise; ports; adaptation; land subsidence; Japan; Indonesia	CLIMATE-CHANGE IMPACTS; COASTAL FLOODS; ADAPTATION; GROUNDWATER; INTENSITY; INCREASE; JAKARTA; AREA	Five cases of ports in Japan and Indonesia that have subsided by a metre or more were analysed. The findings suggest that there are no unsurmountable technological, cost-benefit, financial and social limits to the progressive raising of these ports, at least for the magnitude of climate-induced sea-level rise expected during the 21(st) century. In Indonesia observed adaptation is a sequential pro…	2020	47	7	10.1080/03088839.2019.1634845	http://dx.doi.org/10.1080/03088839.2019.1634845	0	1	0	0	0	0	0	0	0	0	1	Transportation	Transportation
David, C. Gabriel; Hennig, Arne; Ratter, Beate M. W.; Roeber, Volker; Zahid; Schlurmann, Torsten	Considering socio-political framings when analyzing coastal climate change effects can prevent maldevelopment on small islands	NATURE COMMUNICATIONS	Article		SEA-LEVEL RISE; WAVE CLIMATE; ATOLL; MALDIVES; EVENTS; POLICY	Adapting to climate change and sea level rise is challenging on small islands. False adaptation can lead to adverse impacts on natural and societal dynamics. Therefore, an interdisciplinary perspective on the interaction of natural dynamics, societal demands, and political decisions is crucial. In this sense, this study scrutinizes coastal processes and socio-political dimensions of erosion on th…	2021	12	1	10.1038/s41467-021-26082-5	http://dx.doi.org/10.1038/s41467-021-26082-5	1	0	1	1	0	0	0	0	0	0	3	Multidisciplinary Sciences	Science & Technology - Other Topics
Ha, Si; Tatano, Hirokazu; Mori, Nobuhito; Fujimi, Toshio; Jiang, Xinyu	Cost-benefit analysis of adaptation to storm surge due to climate change in Osaka Bay, Japan	CLIMATIC CHANGE	Article	Climate change; Storm surge; Sea level rise; Flood damage; Structural adaptation; Cost benefit analysis	SEA-LEVEL RISE; FLOOD INSURANCE; FUTURE; RESILIENCE; INFRASTRUCTURE; PROTECTION; IMPACTS; CITIES; COASTS; MODEL	Climate change poses significant challenges and impacts to coastal communities. In order to limit future coastal flood risk, adaptation is necessary. This study presents an integrated model to simulate storm surge inundation risk in Osaka Bay under climate change and provide a cost-benefit analysis of structure adaptation strategies to reduce risk. The results show that storm surge inundation ris…	2021	169	3-4	10.1007/s10584-021-03282-y	http://dx.doi.org/10.1007/s10584-021-03282-y	0	1	0	0	0	0	0	0	0	0	1	Environmental Sciences; Meteorology & Atmospheric Sciences	Environmental Sciences & Ecology; Meteorology & Atmospheric Sciences
Bragg, Wendy Karen; Gonzalez, Sara Tasse; Rabearisoa, Ando; Stoltz, Amanda Dania	Communicating Managed Retreat in California	WATER	Article	adaptation; California; managed retreat; sea-level rise; climate change communication	COASTAL COMMUNITIES; DECISION-MAKING; CLIMATE-CHANGE; FLASH-FLOOD; CATCHMENT; RISK	California cities face growing threats from sea-level rise as increased frequency and severity of flooding and storms cause devastating erosion, infrastructure damage, and loss of property. Management plans are often designed to prevent or slow flooding with short-term, defensive strategies such as shoreline hardening, beach nourishment, and living shorelines. By contrast, managed retreat focuses…	2021	13	6	10.3390/w13060781	http://dx.doi.org/10.3390/w13060781	1	0	0	0	0	0	0	0	1	0	2	Environmental Sciences; Water Resources	Environmental Sciences & Ecology; Water Resources
Volk, Michael; Frank, Kathryn; Nettles, Belinda B.	MANAGING COASTAL CHANGE IN THE CULTURAL LANDSCAPE A Case Study in Yankeetown and Inglis, Florida	CHANGE OVER TIME-AN INTERNATIONAL JOURNAL OF CONSERVATION AND THE BUILT ENVIRONMENT	Article			Climate change and sea level rise are phenomena with significant cultural dimensions at all spatial levels; however, these dimensions are often neglected in adaptation planning. The community and regional planning field is awakening to the importance of culture as a concern in planning, including community well being, distinctiveness, cohesion, and capacity. Since planning is often conducted with…	2015	5	2	10.1353/cot.2015.0018	http://dx.doi.org/10.1353/cot.2015.0018	0	0	1	0	0	0	0	0	0	0	1	Architecture	Architecture
Hauer, Mathew E.; Fussell, Elizabeth; Mueller, Valerie; Burkett, Maxine; Call, Maia; Abel, Kali; McLeman, Robert; Wrathall, David	Sea-level rise and human migration	NATURE REVIEWS EARTH & ENVIRONMENT	Review		CLIMATE-CHANGE ADAPTATION; SALTWATER INTRUSION; HURRICANE KATRINA; NEW-ORLEANS; ENVIRONMENTAL DIMENSIONS; COMMUNITY RELOCATIONS; SOCIAL VULNERABILITY; RECOVERY MIGRATION; INTERNAL MIGRATION; EMPIRICAL-EVIDENCE	Anthropogenic sea-level rise (SLR) is predicted to impact, and, in many cases, displace, a large proportion of the population via inundation and heightened SLR-related hazards. With the global coastal population projected to surpass one billion people this century, SLR might be among the most costly and permanent future consequences of climate change. In this Review, we synthesize the rapidly exp…	2020	1	1	10.1038/s43017-019-0002-9	http://dx.doi.org/10.1038/s43017-019-0002-9	1	0	1	1	0	0	0	0	0	0	3	Environmental Sciences; Geosciences, Multidisciplinary	Environmental Sciences & Ecology; Geology
Holmes, Tisha Joseph; Butler, William Hale	Implementing a mandate to plan for sea level rise: top-down, bottom-up, and middle-out actions in the Tampa Bay region	JOURNAL OF ENVIRONMENTAL PLANNING AND MANAGEMENT	Article	Sea level rise adaptation; planning mandate; Peril of Flood Act; Tampa Bay region		The 2015 Peril of Flood Act mandates that municipalities in Florida, USA consider sea level rise (SLR) in the coastal element of the comprehensive plan. Because the mandate lacks specificity, planning actors have broad discretion on how to respond. This paper examines how state, regional, and local level actors are implementing the mandate through a case study of the Tampa Bay region. Documents a…	2021	64	12	10.1080/09640568.2020.1865885	http://dx.doi.org/10.1080/09640568.2020.1865885	1	0	1	0	0	0	0	0	0	0	2	Development Studies; Regional & Urban Planning	Development Studies; Public Administration
Pham Thi Oanh; Tamura, Makoto; Kumano, Naoko; Quang Van Nguyen	Cost-Benefit Analysis of Mixing Gray and Green Infrastructures to Adapt to Sea Level Rise in the Vietnamese Mekong River Delta	SUSTAINABILITY	Article	inundation; adaptation; protection; dike; mangrove; cost-benefit analysis	CLIMATE-CHANGE; MANGROVE FOREST; COASTAL AREAS; VULNERABILITY; IMPACT	This study evaluated inundation impacts and the economic damage resulting from sea level rise (SLR) in the Vietnamese Mekong River Delta (VMRD), and identified the effectiveness of mixing gray and green infrastructures using cost-benefit analysis. The results showed that the VMRD could potentially be heavily affected by SLR. Without the implementation of proper adaptations, more than 90% of this …	2020	12	24	10.3390/su122410356	http://dx.doi.org/10.3390/su122410356	0	1	0	0	0	0	0	0	0	0	1	Green & Sustainable Science & Technology; Environmental Sciences; Environmental Studies	Science & Technology - Other Topics; Environmental Sciences & Ecology
Burley, Jennifer G.; McAllister, Ryan R. J.; Collins, Kerry A.; Lovelock, Catherine E.	Integration, synthesis and climate change adaptation: a narrative based on coastal wetlands at the regional scale	REGIONAL ENVIRONMENTAL CHANGE	Article	Regional planning; Moreton bay; Sunshine coast; Gold coast; Governance; Brisbane; Mangroves; Salt marsh	SEA-LEVEL RISE; MITIGATION; RESTORATION; MANAGEMENT; FISHERIES; IMPACTS; POLICY	The idea that integration and synthesis are critical for designing climate change adaptation and mitigation is well entrenched conceptually. Here, we review the concepts of adaptation, synthesis and integration and apply them to the case study of coastal wetlands in South East Queensland, Australia. The distribution and condition of coastal wetlands will change as climate changes. This will creat…	2012	12	3	10.1007/s10113-011-0271-4	http://dx.doi.org/10.1007/s10113-011-0271-4	1	0	0	0	0	0	0	0	0	0	1	Environmental Sciences; Environmental Studies	Environmental Sciences & Ecology
He, Ke-Yang; Lu, Hou-Yuan; Li, Yong-Ning; Ding, Feng-Ya; Zhang, Jianping; Wang, Can	Cultural response to Middle Holocene sea-level fluctuations in eastern China: a multi-proxy approach	BOREAS	Article		SOUTHERN YANGTZE DELTA; RICE DOMESTICATION; NEOLITHIC SETTLEMENTS; ENVIRONMENTAL-CHANGES; EARLY AGRICULTURE; YAOJIANG VALLEY; NINGSHAO PLAIN; CLIMATE-CHANGE; COASTAL-PLAIN; HANGZHOU BAY	The Middle Holocene period witnessed significant environmental and cultural transitions regarding the deceleration of sea-level rise and the emergence of early agriculture, which profoundly moulded human-environment interactions in coastal regions. The Hemudu Culture (7000-5000 cal. a BP) is primarily distributed in eastern China coastal plains and marks a milestone in the origin of rice agricult…	2020	49	1	10.1111/bor.12421	http://dx.doi.org/10.1111/bor.12421	0	0	1	0	0	0	0	0	0	0	1	Geography, Physical; Geosciences, Multidisciplinary	Physical Geography; Geology
Dawson, David A.; Hunt, Alistair; Shaw, Jon; Gehrels, W. Roland	The Economic Value of Climate Information in Adaptation Decisions: Learning in the Sea-level Rise and Coastal Infrastructure Context	ECOLOGICAL ECONOMICS	Article	Infrastructure; Investment appraisal; Real options; Climate adaptation; Sea-level rise; Learning Uncertainty	REAL OPTIONS; FLOOD RISK; UNCERTAINTY; PROJECTIONS; IMPACTS; MODEL	Traditional methods of investment appraisal have been criticized in the context of climate change adaptation. Economic assessment of adaptation options needs to explicitly incorporate the uncertainty of future climate conditions and should recognise that uncertainties may diminish over time as a result of improved understanding and learning. Real options analysis (ROA) is an appraisal tool develo…	2018	150		10.1016/j.ecolecon.2018.03.027	http://dx.doi.org/10.1016/j.ecolecon.2018.03.027	0	1	0	0	0	0	0	0	0	1	2	Ecology; Economics; Environmental Sciences; Environmental Studies	Environmental Sciences & Ecology; Business & Economics
Perch-Nielsen, Sabine L.; Baettig, MichSle B.; Imboden, Dieter	Exploring the link between climate change and migration	CLIMATIC CHANGE	Article		SEA-LEVEL RISE; ENVIRONMENTAL REFUGEES; SURVIVAL STRATEGIES; GLOBAL ANALYSIS; ECONOMIC COSTS; COASTAL ZONE; VULNERABILITY; IMPACTS; ADAPTATION; PROTECTION	Previous research has postulated that climate change will lead to mass migration. However, the linkages postulated between the two have not been explicitly demonstrated but have rather been derived from 'common sense'. In this paper, the connection between climate change and migration via two mechanisms, sea level rise and floods, is investigated and depicted in conceptual models. In both cases, …	2008	91	3-4	10.1007/s10584-008-9416-y	http://dx.doi.org/10.1007/s10584-008-9416-y	0	0	1	0	0	0	0	0	0	0	1	Environmental Sciences; Meteorology & Atmospheric Sciences	Environmental Sciences & Ecology; Meteorology & Atmospheric Sciences
Han, Yu; Mozumder, Pallab	Building-level adaptation analysis under uncertain sea-level rise	CLIMATE RISK MANAGEMENT	Article	Adaptation; Sea-level rise; Cost-benefit analysis; Dynamic programming; Random process	FLOOD ADAPTATION; CLIMATE-CHANGE; STORM-SURGE; COASTAL; IMPACTS	Recent studies show climate-induced sea-level rise (SLR) will accelerate storm surge impacts in many coastal areas around the world. The decision-making of building-level adaptation strategies is a challenging task due to uncertain climate impacts. This study evaluates building-level adaptation strategies through a dynamic programming-based cost-benefit analysis approach to incorporate the latest…	2021	32		10.1016/j.crm.2021.100305	http://dx.doi.org/10.1016/j.crm.2021.100305	0	1	0	0	0	0	0	0	0	0	1	Environmental Sciences; Environmental Studies; Meteorology & Atmospheric Sciences	Environmental Sciences & Ecology; Meteorology & Atmospheric Sciences
Robb, Ashley; Stocker, Laura; Payne, Michele; Middle, Garry John	Enabling Managed Retreat from Coastal Hazard Areas through Property Acquisition and Transferable Development Rights: Insights from Western Australia	URBAN POLICY AND RESEARCH	Article	Managed retreat; sea level rise; property acquisition; transferable development rights	CLIMATE-CHANGE ADAPTATION; SEA-LEVEL RISE; PROTECTION	This article presents an examination of (1) key factors that are likely to influence the establishment and implementation of property acquisition and transferable development rights (TDR) programmes, for the purposes of enabling managed retreat from coastal hazard areas; and (2), local government attitudes to and perceptions of the potential extent to which these factors are likely to influence t…	2020	38	3	10.1080/08111146.2020.1768842	http://dx.doi.org/10.1080/08111146.2020.1768842	0	0	1	0	0	0	0	0	0	0	1	Environmental Studies; Geography; Regional & Urban Planning; Urban Studies	Environmental Sciences & Ecology; Geography; Public Administration; Urban Studies
Dal Cin, Francesca; Fleischmann, Martin; Romice, Ombretta; Costa, Joao Pedro	Climate Adaptation Plans in the Context of Coastal Settlements: The Case of Portugal	SUSTAINABILITY	Article	climate adaptation plan; Portugal; coastal settlements; urban morphology; urban morphometrics	SEA-LEVEL RISE; URBAN; VULNERABILITY; CITIES; REGION; STREET; IMPACT	The impact of sea-level rise on coastal towns is expected to be a major challenge, with millions of people exposed. The climate-induced risk assessment of coastal areas subject to flooding plays an essential role in planning effective measures for adaptation plans. However, in European legislation, as well as in the regional plans adopted by the member states, there is no clear reference to urban…	2020	12	20	10.3390/su12208559	http://dx.doi.org/10.3390/su12208559	1	0	1	0	1	0	0	0	0	0	3	Green & Sustainable Science & Technology; Environmental Sciences; Environmental Studies	Science & Technology - Other Topics; Environmental Sciences & Ecology
Palutikof, J. P.; Rissik, D.; Webb, S.; Tonmoy, Fahim N.; Boulter, S. L.; Leitch, Anne M.; Vidaurre, A. C. Perez; Campbell, M. J.	CoastAdapt: an adaptation decision support framework for Australia's coastal managers	CLIMATIC CHANGE	Article		SEA-LEVEL RISE; CLIMATE-CHANGE; SCIENCE; INFORMATION; COPRODUCTION; TOOLS	Australia's coastline is exposed to climate change and sea-level rise impacts from erosion, inundation, and changes to storm tracks and intensity. It accommodates about 80% of the population. Around 250 local councils are responsible for coastal management, with very different capacities to undertake adaptation. A decision support framework was developed to support coastal managers seeking to und…	2019	153	4	10.1007/s10584-018-2200-8	http://dx.doi.org/10.1007/s10584-018-2200-8	1	0	1	0	0	0	1	0	0	0	3	Environmental Sciences; Meteorology & Atmospheric Sciences	Environmental Sciences & Ecology; Meteorology & Atmospheric Sciences
Fu, Xinyu	Measuring local sea-level rise adaptation and adaptive capacity: A national survey in the United States	CITIES	Article	Sea-level rise; Adaptation planning; Adaptive capacity; Urban planning	CLIMATE-CHANGE ADAPTATION; TAMPA BAY-REGION; OVERCOMING BARRIERS; PLANNING MANDATES; VULNERABILITY; PLANS; POLICY; COST	Sea-level rise (SLR) has increasingly manifested the need for adaptation in the United States (US) coastal areas. Few empirical studies have investigated the extent of local SLR adaptation and adaptive capacity on a national scale. To address this research gap, I conducted a national survey among 231 coastal localities in the US and obtained 86 individual copies of surveys, with a response rate o…	2020	102		10.1016/j.cities.2020.102717	http://dx.doi.org/10.1016/j.cities.2020.102717	0	0	1	0	0	0	0	0	0	0	1	Urban Studies	Urban Studies
Rasmussen, D. J.; Buchanan, Maya K.; Kopp, Robert E.; Oppenheimer, Michael	A Flood Damage Allowance Framework for Coastal Protection With Deep Uncertainty in Sea Level Rise	EARTHS FUTURE	Article	sea level rise; coastal flooding; Antarctica; deep uncertainty; damage; public policy	YORK-CITY PANEL; CLIMATE-CHANGE; ADAPTATION; PROJECTIONS; CONSEQUENCES; AMBIGUITY; PATHWAYS; COSTS	Deep uncertainty describes situations when there is either ignorance or disagreement over (1) models used to describe key system processes and (2) probability distributions used to characterize the uncertainty of key variables and parameters. Future projections of Antarctic ice sheet (AIS) mass loss remain characterized by deep uncertainty. This complicates decisions on long-lived coastal protect…	2020	8	3	10.1029/2019EF001340	http://dx.doi.org/10.1029/2019EF001340	0	1	0	0	0	0	0	0	0	0	1	Environmental Sciences; Geosciences, Multidisciplinary; Meteorology & Atmospheric Sciences	Environmental Sciences & Ecology; Geology; Meteorology & Atmospheric Sciences
Joshi, Santosh R.; Vielle, Marc; Babonneau, Frederic; Edwards, Neil R.; Holden, Philip B.	Physical and Economic Consequences of Sea-Level Rise: A Coupled GIS and CGE Analysis Under Uncertainties	ENVIRONMENTAL & RESOURCE ECONOMICS	Article	Climate change; Sea-level rise; GIS; Computable general equilibrium model; Coastal impacts; Uncertainty; Adaptation	CLIMATE-CHANGE; DAMAGE COSTS; IMPACTS	This paper develops a modelling framework that links GEMINI-E3, a multi-regional, multi-sectoral computable general equilibrium model with a cost-benefit analysis approach at local level using geographical information system tools to assess the physical and economic consequences of sea-level rise (SLR) in the twenty first century. A set of future scenarios is developed spanning the uncertainties …	2016	65	4	10.1007/s10640-015-9927-8	http://dx.doi.org/10.1007/s10640-015-9927-8	0	1	1	0	0	0	0	0	0	0	2	Economics; Environmental Studies	Business & Economics; Environmental Sciences & Ecology
McEvoy, Sadie; Haasnoot, Marjolijn; Biesbroek, Robbert	How are European countries planning for sea level rise?	OCEAN & COASTAL MANAGEMENT	Article		CLIMATE-CHANGE ADAPTATION; FLOOD PROTECTION; COASTAL; POLICY	Sea level rise (SLR) is projected to have severe consequences for people and assets in European coastal areas. Planning for SLR is a critical step to ensure timely and adequate responses. Despite our rapidly increasing understanding of SLR impacts and the need to adapt, few studies have looked at how countries are planning for SLR. We surveyed experts from the 32 European countries with a coastli…	2021	203		10.1016/j.ocecoaman.2020.105512	http://dx.doi.org/10.1016/j.ocecoaman.2020.105512	1	0	0	0	0	0	0	0	0	0	1	Oceanography; Water Resources	Oceanography; Water Resources
Kontogianni, A.; Damigos, D.; Kyrtzoglou, T.; Tourkolias, C.; Skourtos, M.	Development of a composite climate change vulnerability index for small craft harbours	ENVIRONMENTAL HAZARDS-HUMAN AND POLICY DIMENSIONS	Article	Vulnerability; climate change; sea level rise; harbours; cost-effectiveness	SEA-LEVEL RISE; COASTAL VULNERABILITY; ADAPTATION; ASSESSMENTS; HAZARDS; CITIES; PORTS; AREAS	Coastal areas around the world are threatened by an accelerated sea level rise (SLR), storm surges and coastal flooding related to climate change. These threats, together with the land use pattern of coastal areas, could create a dangerous mix for coastal communities and could result in major socio-economic and environmental consequences. Apart from human settlements, seaports are likely to be mo…	2019	18	2	10.1080/17477891.2018.1512469	http://dx.doi.org/10.1080/17477891.2018.1512469	0	1	0	0	0	0	0	0	0	0	1	Environmental Studies	Environmental Sciences & Ecology
Withey, P.; Lantz, V. A.; Ochuodho, T. O.	Economic costs and impacts of climate-induced sea-level rise and storm surge in Canadian coastal provinces: a CGE approach	APPLIED ECONOMICS	Article	Climate change; sea-level rise; computable general equilibrium; Canada	VERTICAL CRUSTAL MOVEMENTS; STRATEGIES; MANAGEMENT; POLICY	We estimated the economic costs and impacts of future sea-level rise (SLR) and storm surge due to climate change in Canada's coastal provinces using regional, dynamic computable general equilibrium models that track provincial welfare, GDP, trade, prices and inputs over the 2009-2054 period. We also assessed the economic costs of coastal adaptation investments, to determine whether such investmen…	2016	48	1	10.1080/00036846.2015.1073843	http://dx.doi.org/10.1080/00036846.2015.1073843	0	1	0	0	0	0	0	0	0	0	1	Economics	Business & Economics
Fitchett, Jennifer M.; Grant, Bronwyn; Hoogendoorn, Gijsbert	Climate change threats to two low-lying South African coastal towns: Risks and perceptions	SOUTH AFRICAN JOURNAL OF SCIENCE	Article	digital elevation model; perceptions; tourism; tourism climate index	SEA-LEVEL RISE; TOURISM INDUSTRY; CHANGE IMPACTS; ADAPTATION; UNCERTAINTY; TRENDS; FUTURE; INDEX; CAPE; BAY	Climate change poses a considerable threat to low-lying coastal towns. Possible risks include flooding induced by sea-level rise, increased discomfort from changes in temperature and precipitation, more frequent extreme events, biodiversity shifts, and water shortages. For coastal towns that attract many tourists, these threats can have far-reaching economic effects and may compromise the continu…	2016	112	5-6	10.17159/sajs.2016/20150262	http://dx.doi.org/10.17159/sajs.2016/20150262	1	0	1	0	0	0	0	0	0	0	2	Multidisciplinary Sciences	Science & Technology - Other Topics
Lorie, Mark; Neumann, James E.; Sarofim, Marcus C.; Jones, Russell; Horton, Radley M.; Kopp, Robert E.; Fant, Charles; Wobus, Cameron; Martinich, Jeremy; O'Grady, Megan; Gentile, Lauren E.	Modeling coastal flood risk and adaptation response under future climate conditions	CLIMATE RISK MANAGEMENT	Article	Sea level rise; Coastal flooding; Adaptation	SEA-LEVEL RISE; HOLDING BACK; IMPACTS; DAMAGE; BENEFITS; LOSSES; SURGE; PROJECTIONS; FRAMEWORK; COSTS	The National Coastal Property Model (NCPM) simulates flood damages resulting from sea level rise and storm surge along the contiguous U.S. coastline. The model also projects local-level investments in a set of adaptation measures under the assumption that these measures will be adopted when benefits exceed the costs over a 30-year period. However, it has been observed that individuals and communi…	2020	29		10.1016/j.crm.2020.100233	http://dx.doi.org/10.1016/j.crm.2020.100233	0	1	0	0	0	0	0	0	0	0	1	Environmental Sciences; Environmental Studies; Meteorology & Atmospheric Sciences	Environmental Sciences & Ecology; Meteorology & Atmospheric Sciences
McLeman, Robert	Migration and displacement risks due to mean sea-level rise	BULLETIN OF THE ATOMIC SCIENTISTS	Article	Climate change; displacement; low-elevation coastal zone; migration; sea-level rise	CLIMATE-CHANGE; BANGLADESH; ADAPTATION; VULNERABILITY; VARIABILITY; MOBILITY; CYCLONE	If anthropogenic greenhouse gas emissions are not drastically curtailed within the next two to three decades, sea-level rise will displace tens of millions of people worldwide - and potentially many more - in the latter decades of the current century and the early decades of the next. Displacements are already taking place in small communities situated in erosion-prone, low-lying coastal location…	2018	74	3	10.1080/00963402.2018.1461951	http://dx.doi.org/10.1080/00963402.2018.1461951	1	0	0	0	0	0	0	0	0	0	1	International Relations; Social Issues	International Relations; Social Issues
Ritphring, Sompratana; Nidhinarangkoon, Pattrakorn; Udo, Keiko; Shirakawa, Hiroaki	The Comparative Study of Adaptation Measure to Sea Level Rise in Thailand	JOURNAL OF MARINE SCIENCE AND ENGINEERING	Article	climate change; tidal correction; beach erosion; beach nourishment; seawall; coastal setback; Pattaya beach; Chalatat beach	CARRYING-CAPACITY; MANAGEMENT	In the 21st century, global sea level rise associated with climate change will affect beach areas, which provide a number of benefits that include benefits to the recreational sector of the economy. In Thailand, the adoption of structural measures in order to slow down beach erosion and handle the impact of sea level rise is commonly implemented. However, structural measures often bring about neg…	2021	9	6	10.3390/jmse9060588	http://dx.doi.org/10.3390/jmse9060588	0	1	0	0	0	0	0	0	0	0	1	Engineering, Marine; Engineering, Ocean; Oceanography	Engineering; Oceanography
Coombes, Emma G.; Jones, Andy P.; Sutherland, William J.	The Implications of Climate Change on Coastal Visitor Numbers: A Regional Analysis	JOURNAL OF COASTAL RESEARCH	Article	Coastal tourism; coastal management; sea level rise	TOURISM; IMPACT; MANAGEMENT; CONSEQUENCES; PREFERENCES; ADAPTATION; VEGETATION; FLOWS; BIRDS	It is anticipated that climate change will have a significant impact on participation in outdoor recreation via changes to weather conditions and modifications to the environments that visitors use. Coastal tourism may be particularly affected by these impacts, as beach visitors are strongly influenced by weather conditions, and sea level rise could have a significant effect on the appearance of …	2009	25	4	10.2112/07-0993.1	http://dx.doi.org/10.2112/07-0993.1	0	0	1	0	0	0	0	0	0	0	1	Environmental Sciences; Geography, Physical; Geosciences, Multidisciplinary	Environmental Sciences & Ecology; Physical Geography; Geology
Rulleau, Benedicte; Rey-Valette, Helene; Herivaux, Cecile	Valuing welfare impacts of climate change in coastal areas: a French case study	JOURNAL OF ENVIRONMENTAL PLANNING AND MANAGEMENT	Article	sea level rise; economic valuation; beaches; mitigation measures; climate change	CONTINGENT VALUATION; REFERENDUM DATA; PERCEPTION; RISK	Beach protection has become a major issue in reducing coastal risks (erosion and flooding). It is thus advisable to study residents' preferences for mitigation strategies. Willingness-to-pay (WTP) by permanent and secondary residents for flood protection provided to properties by Languedoc-Roussillon beaches (French Mediterranean coast) is investigated by a contingent valuation study. Results sho…	2015	58	3	10.1080/09640568.2013.862492	http://dx.doi.org/10.1080/09640568.2013.862492	0	1	0	0	0	0	0	0	0	0	1	Development Studies; Regional & Urban Planning	Development Studies; Public Administration
Niven, Rhiannon J.; Bardsley, Douglas K.	Planned retreat as a management response to coastal risk: a case study from the Fleurieu Peninsula, South Australia	REGIONAL ENVIRONMENTAL CHANGE	Article	Retreat; Coastal risk; Risk Society; Adaptation; Climate change; South Australia	CLIMATE-CHANGE; INTEGRATED COASTAL; SUSTAINABLE FLOOD; GOVERNANCE; MODERNIZATION; VULNERABILITY; ADAPTATION	Australian coastal areas have been identified as highly vulnerable to climate change, with major projected impacts including sea level rise, extreme weather events, increased erosion, and a change in coastal processes and wave patterns. Such impacts would cause coastal settlements and ecosystems to face increasingly uncertain conditions. In response to increased risk, effective coastal management…	2013	13	1	10.1007/s10113-012-0315-4	http://dx.doi.org/10.1007/s10113-012-0315-4	1	0	0	0	0	0	0	0	0	0	1	Environmental Sciences; Environmental Studies	Environmental Sciences & Ecology
Shi, Linda; Varuzzo, Andrew M.	Surging seas, rising fiscal stress: Exploring municipal fiscal vulnerability to climate change	CITIES	Article	Fiscal stress; Land finance; Property taxes; Climate change; Sea level rise; Adaptation	ADAPTATION; GENTRIFICATION; RESPONSES; IMPACTS	Recent disasters and growing concerns about climate change have spurred calls for cities to retreat from and avoid developing in coastal areas. Instead, cities have doubled down on waterfront development. We ask why and with what implications, using the U.S. state of Massachusetts as a case study. By overlaying data on sea level rise, land use, and property taxes, we find a few coastal cities may…	2020	100		10.1016/j.cities.2020.102658	http://dx.doi.org/10.1016/j.cities.2020.102658	0	1	0	0	0	0	0	0	0	0	1	Urban Studies	Urban Studies
Fang, Jiayi; Lincke, Daniel; Brown, Sally; Nicholls, Robert J.; Wolff, Claudia; Merkens, Jan-Ludolf; Hinkel, Jochen; Vafeidis, Athanasios T.; Shi, Peijun; Liu, Min	Coastal flood risks in China through the 21st century - An application of DIVA	SCIENCE OF THE TOTAL ENVIRONMENT	Article	Coastal flooding; Sea level rise; Risk assessment; Climate change impacts; China	SEA-LEVEL RISE; PEARL RIVER DELTA; CLIMATE-CHANGE; LAND SUBSIDENCE; SCENARIOS; POPULATION; EXPOSURE; VULNERABILITY; MANAGEMENT; EDUCATION	China experiences frequent coastal flooding, with nearly US$ 77 billion of direct economic losses and over 7,000 fatalities reported from 1989 to 2014. Flood damages are likely to grow due to climate change induced sea-level rise and increasing exposure if no further adaptation measures are taken. This paper quantifies potential damage and adaptation costs of coastal flooding in China over the 21…	2020	704		10.1016/j.scitotenv.2019.135311	http://dx.doi.org/10.1016/j.scitotenv.2019.135311	0	1	0	0	0	0	0	0	0	0	1	Environmental Sciences	Environmental Sciences & Ecology
Wake, Cameron; Kaye, David; Lewis, C. J.; Levesque, Vanessa; Peterson, Julia	Undercurrents: Exploring the human dynamics of adaptation to sea-level rise	ELEMENTA-SCIENCE OF THE ANTHROPOCENE	Article	Gulf of Maine; Sea-level rise; Managed retreat; Interactive theater	CLIMATE-CHANGE ADAPTATION; INFORMATION; ANTARCTICA; BARRIERS; NEED	Coastal communities, including those surrounding the Gulf of Maine, are facing considerable challenges in adapting to increased flood resulting from sea-level rise, and these challenges will remain well past 2050. Over the longer term (decades to centuries), many coastal communities will have to retreat inland away from the coast and toward something new. To date, there appears to be little consi…	2020	8	1	10.1525/elementa.2020.060	http://dx.doi.org/10.1525/elementa.2020.060	1	0	0	0	0	0	0	0	0	1	2	Environmental Sciences; Meteorology & Atmospheric Sciences	Environmental Sciences & Ecology; Meteorology & Atmospheric Sciences
Butler, William; Holmes, Tisha; Lange, Zechariah	Mandated Planning for Climate Change Responding to the Peril of Flood Act for Sea Level Rise Adaptation in Florida	JOURNAL OF THE AMERICAN PLANNING ASSOCIATION	Article	adaptation planning; climate change; local comprehensive planning; sea level rise; state mandate		Problem, research strategy, and findings Florida's 2015 Peril of Flood Act requires that coastal localities incorporate sea level rise (SLR) planning policies into their comprehensive plans. We surveyed planners and reviewed more than 150 plans to determine how communities responded to the state mandate along three domains: planning intelligence, SLR responses, and collaboration. We learned that …	2021	87	3	10.1080/01944363.2020.1865188	http://dx.doi.org/10.1080/01944363.2020.1865188	1	0	1	0	0	0	0	0	0	0	2	Regional & Urban Planning; Urban Studies	Public Administration; Urban Studies
Byravan, Sujatha; Rajan, Sudhir Chella	Providing new homes for climate change exiles	CLIMATE POLICY	Article	climate-change; sea-level rise; immigration; adaptation; climate justice; beyond Kyoto		Given a certain pre-existing commitment to sea-level rise due to the long thermal lags of the ocean system, several million people living in coastal areas and small islands will inevitably be displaced by the middle of the century. These climate exiles will have nowhere to go. Rather than deal with this in an ad hoc manner as the problem arises, the authors propose a mechanism by which these exil…	2006	6	2			0	0	1	0	0	0	0	0	0	0	1	Environmental Studies; Public Administration	Environmental Sciences & Ecology; Public Administration
Wang, Chi-Hsiang; Khoo, Yong Bing; Wang, Xiaoming	Adaptation benefits and costs of raising coastal buildings under storm-tide inundation in South East Queensland, Australia	CLIMATIC CHANGE	Article		SEA-LEVEL RISE; CLIMATE; SENSITIVITY	Pathways of adapting the built assets for future risk reduction are highly uncertain because of changes in socio-economic trends and climate. To provide solid foundation for better adaptation planning, this paper presents a statistical approach to investigate the future direct damage loss and the benefit of adaptation through elevating building floors of residential and commercial buildings affec…	2015	132	4	10.1007/s10584-015-1454-7	http://dx.doi.org/10.1007/s10584-015-1454-7	0	1	0	0	0	0	0	0	0	0	1	Environmental Sciences; Meteorology & Atmospheric Sciences	Environmental Sciences & Ecology; Meteorology & Atmospheric Sciences
McAlpine, Steven A.; Porter, Jeremy R.	Estimating Recent Local Impacts of Sea-Level Rise on Current Real-Estate Losses: A Housing Market Case Study in Miami-Dade, Florida	POPULATION RESEARCH AND POLICY REVIEW	Article	Sea-level rise; Property value; Climate change; Community impacts; Disaster	ECONOMIC COST; STORM-SURGE; ADAPTATION; VULNERABILITY	Sea-Level Rise (SLR) Projections from the National Oceanic and Atmospheric Administration (NOAA) and the U.S. Army Corp of Engineers (USACE) indicate increasing, and imminent, risk to coastal communities from tidal flooding and hurricane storm surge. Building on recent research related to the potential demographic impacts of such changes (Hauer et al. 2016, in Nat Clim Chang 3:802-806, 2017; Neum…	2018	37	6	10.1007/s11113-018-9473-5	http://dx.doi.org/10.1007/s11113-018-9473-5	0	1	0	0	0	0	0	0	0	0	1	Demography	Demography
Mazzocco, Vivianne; Hasan, Tahsin; Trandafir, Simona; Uchida, Emi	Economic Value of Salt Marshes under Uncertainty of Sea Level Rise: A Case Study of the Narragansett Bay	COASTAL MANAGEMENT	Article	Carbon sequestration; ecosystem valuation; salt marsh; sea level rise; value function transfer	METAANALYSIS; PRECIPITATION; SURVIVAL; BENEFITS; LOSSES; CARBON	Salt marshes are an integral part of coastal ecosystems that are changing rapidly with sea level rise (SLR). Because marshes provide important ecosystem services, such as carbon sequestration and shoreline protection, it is critical to understand how their economic benefit values are likely to be affected by SLR. Such change, however, depends on the capacity of marshes to adapt to flooding by mig…	2022	50	4	10.1080/08920753.2022.2078174	http://dx.doi.org/10.1080/08920753.2022.2078174	0	1	0	0	0	0	0	0	0	0	1	Environmental Sciences; Environmental Studies	Environmental Sciences & Ecology
Pedrozo-Acua, Adrian; Damania, Richard; Laverde-Barajas, Miguel A.; Mira-Salama, Daniel	Assessing the consequences of sea-level rise in the coastal zone of Quintana Roo, M,xico: the costs of inaction	JOURNAL OF COASTAL CONSERVATION	Article	Sea-level rise; Adaptation; Climate change; Coastal zone; Socio-economic	MANGROVE FORESTS; CLIMATE; IMPACT; 21ST-CENTURY; FUTURE	The Mexican State of Quintana Roo, located in the Caribbean, is an area of high environmental and socio-economic value. Its low elevation and long coastline render the State physically and economically highly vulnerable to accelerated sea-level rise. The purpose of this study is to undertake an initial assessment of the potential land loss and costs that might eventuate by flooding due to sea-lev…	2015	19	2	10.1007/s11852-015-0383-y	http://dx.doi.org/10.1007/s11852-015-0383-y	0	1	1	0	0	0	0	0	0	0	2	Biodiversity Conservation; Environmental Sciences; Marine & Freshwater Biology; Water Resources	Biodiversity & Conservation; Environmental Sciences & Ecology; Marine & Freshwater Biology; Water Resources
Williams, Lindy; Arguillas, Marie Joy B.; Arguillas, Florio	Major storms, rising tides, and wet feet: Adapting to flood risk in the Philippines	INTERNATIONAL JOURNAL OF DISASTER RISK REDUCTION	Article	Sea level rise; Flood risk; Adaptation; Philippines; Migration; Retreat; Protection motivation theory	SOCIAL-ECOLOGICAL SYSTEMS; SEA-LEVEL RISE; CLIMATE-CHANGE; PROTECTION MOTIVATION; FEAR APPEALS; MIGRATION; ADAPTATION; VULNERABILITY; PERCEPTIONS; RESILIENCE	This research examines flood risk and adaption to it, including the possibility of out-migration, in two flood-prone coastal locations in the Philippines through the lens of Protection Motivation Theory. Much of the country is at risk of coastal flooding due to sea-level rise and from severe weather-related events. The data analyzed were obtained in 2016 and 2018 from focus group discussions with…	2020	50		10.1016/j.ijdrr.2020.101810	http://dx.doi.org/10.1016/j.ijdrr.2020.101810	0	0	1	1	0	0	0	0	0	0	2	Geosciences, Multidisciplinary; Meteorology & Atmospheric Sciences; Water Resources	Geology; Meteorology & Atmospheric Sciences; Water Resources
Fletcher, Cameron S.; Rambaldi, Alicia N.; Lipkin, Felix; McAllister, Ryan R. J.	Economic, equitable, and affordable adaptations to protect coastal settlements against storm surge inundation	REGIONAL ENVIRONMENTAL CHANGE	Article	Climate adaptation; Coastal inundation; Adaption; Equity; Economics	SEA-LEVEL RISE; CLIMATE-CHANGE; FLOOD RISK; ZONE; VULNERABILITY; PROPERTY; IMPACTS; SCALE; TIDE	The distribution of risk of coastal inundation, and the potential benefits of adapting to protect against inundation, vary greatly both within and between coastal communities. This diversity is a result of physical factors, such as the risk of storm surge, sea level rise projections, and the topography of the landscape, as well as socio-economic factors, such as the level of development, and the …	2016	16	4	10.1007/s10113-015-0814-1	http://dx.doi.org/10.1007/s10113-015-0814-1	0	1	0	0	0	0	0	0	0	0	1	Environmental Sciences; Environmental Studies	Environmental Sciences & Ecology
Munaretto, Stefania; Vellinga, Pier; Tobi, Hilde	Flood Protection in Venice under Conditions of Sea-Level Rise: An Analysis of Institutional and Technical Measures	COASTAL MANAGEMENT	Article	coastal management; climate change; institutions; storm surge barriers; water governance	LAGOON-OF-VENICE; COASTAL MANAGEMENT; CLIMATE-CHANGE; LAND; ADAPTATION; EVOLUTION; INSIGHTS; WATER	It is widely acknowledged that in times of climate change loss of coastal resources and risk for human life can be minimized by implementing adaptation strategies. Such strategies need to encompass a balanced mix of non-structural (institutional) and structural (technical) measures based on sound scientific knowledge. This article discusses measures carried out to protect the city of Venice, Ital…	2012	40	4	10.1080/08920753.2012.692311	http://dx.doi.org/10.1080/08920753.2012.692311	1	0	0	0	1	0	0	0	0	0	2	Environmental Sciences; Environmental Studies	Environmental Sciences & Ecology
Kontogianni, A.; Tourkolias, C. H.; Damigos, D.; Skourtos, M.	Assessing sea level rise costs and adaptation benefits under uncertainty in Greece	ENVIRONMENTAL SCIENCE & POLICY	Article	Sea level rise; Damage assessment; Adaptation cost; Uncertainty; Real option valuation	CLIMATE-CHANGE; HOLOCENE; OPTION; CONSEQUENCES; ECONOMICS; EVOLUTION; IMPACTS	Although sea-level rise (SLR) is not the only driver of coastal change, it is expected to radically alter the living conditions and prosperity of coastal communities in the decades to come. The economic assessment of sea level rise impacts and of coastal adaptation measures proves to be rather demanding due to the fact that these are complex phenomena, affected by both global conditions and local…	2014	37		10.1016/j.envsci.2013.08.006	http://dx.doi.org/10.1016/j.envsci.2013.08.006	0	1	0	0	0	0	0	0	0	0	1	Environmental Sciences	Environmental Sciences & Ecology
Scott, Daniel; Simpson, Murray Charles; Sim, Ryan	The vulnerability of Caribbean coastal tourism to scenarios of climate change related sea level rise	JOURNAL OF SUSTAINABLE TOURISM	Article	climate change; sea level rise; coastal tourism; Caribbean; adaptation; geographic information system	CHANGE IMPACTS; CONSEQUENCES; PREFERENCES; MANAGEMENT; EROSION	Sea level rise (SLR) is considered a growing, certain and prominent consequence of anthropogenic climate change. Despite the high value of tourism properties and economic activity in the coastal zone, the tourism sector is largely absent from the SLR literature. This study created a geo-referenced database of 906 major coastal resort properties in 19 Caribbean Community (CARICOM) countries to ass…	2012	20	6	10.1080/09669582.2012.699063	http://dx.doi.org/10.1080/09669582.2012.699063	0	1	0	0	0	0	0	0	0	0	1	Green & Sustainable Science & Technology; Hospitality, Leisure, Sport & Tourism	Science & Technology - Other Topics; Social Sciences - Other Topics
Le Duff, Matthieu; Dumas, Pascal; Allenbach, Michel; Cohen, Olivier	An orientation for coastal disaster risks management and prevention policy in a global warming context: Case study in Ouvea (New Caledonia)	MARINE POLICY	Article	Integrated coastal zone management; Coastal erosion monitoring; Participatory approach; New Caledonia	SEA-LEVEL RISE; CLIMATE-CHANGE; TRADITIONAL KNOWLEDGE; ISLAND; ADAPTATION	The impact of global warming on coastal areas, in terms of erosion, flooding and environmental change is a source of concerns for many peoples in the Pacific region. In New Caledonia, Ouvea atoll is one of the most vulnerable areas to sea level rise. The population strongly oriented towards his lagoon, is concerned about shoreline erosion and wants to build a climate change adaptation strategy. T…	2020	117		10.1016/j.marpol.2018.12.012	http://dx.doi.org/10.1016/j.marpol.2018.12.012	1	0	0	0	0	0	0	0	0	1	2	Environmental Studies; International Relations	Environmental Sciences & Ecology; International Relations
Gardner, George; Johnston, Robert J.	Is shoreline armoring a response to marsh migration? Modeling relationships between coastal marshes and private adaptation decisions	WATER RESOURCES AND ECONOMICS	Article	Adaptation; Armoring; Coastal; Economics; Salt marsh; Sea level rise	SEA-LEVEL RISE; STORM-SURGE; WETLAND; RESTORATION; PROPERTY; RESOURCE; IMPACTS; EROSION	The value and vulnerability of salt marshes has led to efforts to ensure their preservation, including the preservation of marsh transgression zones (uplands onto which marshes can migrate) and restrictions on shoreline armoring. Coastal armoring involves the placement of hardened structures such as revetments and bulkheads along the shoreline. These structures can prevent coastal marshes from mi…	2021	36		10.1016/j.wre.2021.100187	http://dx.doi.org/10.1016/j.wre.2021.100187	0	1	0	0	0	0	0	0	0	0	1	Economics; Environmental Sciences; Environmental Studies; Water Resources	Business & Economics; Environmental Sciences & Ecology; Water Resources
Klein, RJT; Nicholls, RJ; Ragoonaden, S; Capobianco, M; Aston, J; Buckley, EN	Technological options for adaptation to climate change in coastal zones	JOURNAL OF COASTAL RESEARCH	Review	protect; retreat; accommodate; sea-level rise; coastal zone management	SEA-LEVEL RISE; TOPEX/POSEIDON ALTIMETER DATA; SHORELINE PROTECTION; MANGROVE RESTORATION; CRUSTAL MOVEMENTS; BEACH EROSION; MANAGEMENT; VULNERABILITY; ENVIRONMENT; POLICY	Many different technologies exist to adapt to natural coastal hazards. These technologies can also play an important part in reducing vulnerability to climate change in coastal zones. Technologies are available to develop information and awareness for adaptation in coastal zones, to plan and design adaptation strategies, to implement them, and to monitor and evaluate their performance. This paper…	2001	17	3			0	0	1	0	0	0	0	0	0	0	1	Environmental Sciences; Geography, Physical; Geosciences, Multidisciplinary	Environmental Sciences & Ecology; Physical Geography; Geology
Joseph, Vijai; Thornton, Alec; Pearson, Stuart; Paull, David	Occupational transitions in three coastal villages in Central Java, Indonesia, in the context of sea level rise: a case study	NATURAL HAZARDS	Article	Transitions; Livelihoods; Adaptation; Participatory Rural Appraisal; Socio-ecological systems; Sea level rise	CLIMATE-CHANGE; ADAPTATION; RESILIENCE; FISHERIES	The transition from one system to another as a mechanism of adaptation to an external disturbance is widely discussed in terms of 'regime shifts' in resilience research. But occupational transitions by communities due to coastal hazards such as coastal erosion and strong waves have not been studied in depth from a systems perspective. Such a perspective can contribute towards a better understandi…	2013	69	1	10.1007/s11069-013-0735-6	http://dx.doi.org/10.1007/s11069-013-0735-6	0	0	1	0	0	0	0	0	0	0	1	Geosciences, Multidisciplinary; Meteorology & Atmospheric Sciences; Water Resources	Geology; Meteorology & Atmospheric Sciences; Water Resources
Piggott-McKellar, Annah; McMichael, Celia; Powell, Teresia	Generational retreat: locally driven adaption to coastal hazard risk in two Indigenous communities in Fiji	REGIONAL ENVIRONMENTAL CHANGE	Article	Small island developing state; Climate change; Sea-level rise; Planned relocation; Indigenous knowledge; Adaptive capacity	SEA-LEVEL RISE; CLIMATE-CHANGE; ISLAND; ADAPTATION; LESSONS; RESETTLEMENT; MIGRATION	The relocation and retreat of low-lying coastal communities are expected to increase in anticipation of, and response to, sea-level rise and subsequent coastal hazard risks. As such, there is burgeoning attention in research and policy surrounding relocation that is managed and supported through external sources. Yet there exists limited research into the ways Indigenous communities are autonomou…	2021	21	2	10.1007/s10113-021-01780-4	http://dx.doi.org/10.1007/s10113-021-01780-4	1	0	1	0	0	1	0	0	0	0	3	Environmental Sciences; Environmental Studies	Environmental Sciences & Ecology
Dinan, Terry	Projected Increases in Hurricane Damage in the United States: The Role of Climate Change and Coastal Development	ECOLOGICAL ECONOMICS	Article	Climate change; Hurricane damage; Sea level rise; Damage elasticities; Wind damage; Storm surge	SEA-LEVEL RISE; STORM-SURGE; ADAPTATION; IMPACTS; WEATHER; COST	The combined forces of climate change and coastal development are anticipated to increase hurricane damage around the globe. Estimating the magnitude of those increases is challenging due to substantial uncertainties about the amount by which climate change will alter the formation of hurricanes and increase sea levels in various locations; and the fact that future increases in property exposure …	2017	138		10.1016/j.ecolecon.2017.03.034	http://dx.doi.org/10.1016/j.ecolecon.2017.03.034	0	1	0	0	0	0	0	0	0	0	1	Ecology; Economics; Environmental Sciences; Environmental Studies	Environmental Sciences & Ecology; Business & Economics
Oral, Nilufer	International Law as an Adaptation Measure to Sea-level Rise and Its Impacts on Islands and Offshore Features	INTERNATIONAL JOURNAL OF MARINE AND COASTAL LAW	Article; Proceedings Paper	climate change; baselines; low-lying coastal areas; islands; adaptation		Climate change-induced sea-level rise will result in the partial or complete inundation of low-lying coastal areas and insular features. The consequences of this include the loss of baselines from which maritime zones are established. The loss of baselines raises a number of legal questions, in particular concerning the legal status of maritime entitlements and in some cases the potential loss of…	2019	34	3	10.1163/15718085-13431094	http://dx.doi.org/10.1163/15718085-13431094	0	0	0	0	1	0	0	0	0	0	1	Law	Government & Law
Button, Christopher; Harvey, Nick	Vulnerability and adaptation to climate change on the South Australian coast: a coastal community perspective	TRANSACTIONS OF THE ROYAL SOCIETY OF SOUTH AUSTRALIA	Article	climate change; adaptation; vulnerability; Australia; coastal communities	MANAGEMENT	Over the last 20years the intergovernmental panel on climate change has produced a number of assessments on global climate change impacts, adaptation and vulnerability. In 2009, the Australian government conducted its own assessment of climate change risks to the Australian coast. In South Australia, there has been progress in actions to address issues for climate change mitigation and adaptation…	2015	139	1	10.1080/03721426.2015.1035216	http://dx.doi.org/10.1080/03721426.2015.1035216	0	0	1	0	0	0	0	0	0	0	1	Multidisciplinary Sciences	Science & Technology - Other Topics
Mallin, Marc-Andrej Felix	From sea-level rise to seabed grabbing: The political economy of climate change in Kiribati	MARINE POLICY	Article; Proceedings Paper	Climate change; Sea-level rise; Blue economy; Pacific island countries; Ocean grabbing; Deep-sea mining	REEF ISLANDS; VULNERABILITY; ADAPTATION; ATOLL	This paper presents a critical political economy perspective on recent and ongoing developments in the Pacific atoll country of Kiribati, where the issue of rising sea levels has become an incrementally politicised concern. Semi-structured interviews (n = 30) with decision-makers, policy advisors, scholars, and community elders were conducted in multiple sites to scrutinise the politics that fram…	2018	97		10.1016/j.marpol.2018.04.021	http://dx.doi.org/10.1016/j.marpol.2018.04.021	1	1	0	0	0	0	0	0	0	0	2	Environmental Studies; International Relations	Environmental Sciences & Ecology; International Relations
Buchori, Imam; Sugiri, Agung; Mussadun, Mussadun; Wadley, David; Liu, Yan; Pramitasari, Angrenggani; Pamungkas, Istiqomah T. D.	A predictive model to assess spatial planning in addressing hydrometeorological hazards: A case study of Semarang City, Indonesia	INTERNATIONAL JOURNAL OF DISASTER RISK REDUCTION	Article	Spatial planning; Hydro-meteorological hazard; RoB; GIS	SEA-LEVEL RISE; LAND-COVER CHANGE; CLIMATE-CHANGE; COASTAL ZONE; URBAN; GIS; ADAPTATION; VULNERABILITY; COMMUNITY; IMPACT	Global warming has negatively influenced the quality of life of many people, especially those who live in coastal areas. Sea-level-rise in northern Java, Indonesia, has impacted coastal cities prone to flooding and inundation. This study reports the extent to which spatial planning, mandated by the Indonesian Law 26/2007 to minimise the risk of people and improve their resilience, has taken into …	2018	27		10.1016/j.ijdrr.2017.11.003	http://dx.doi.org/10.1016/j.ijdrr.2017.11.003	0	0	1	0	0	0	0	0	0	0	1	Geosciences, Multidisciplinary; Meteorology & Atmospheric Sciences; Water Resources	Geology; Meteorology & Atmospheric Sciences; Water Resources
Brisset, Elodie; Burjachs, Francesc; Ballesteros Navarro, Bruno Jose; Fernandez-Lopez de Pablo, Javier	Socio-ecological adaptation to Early-Holocene sea-level rise in the western Mediterranean	GLOBAL AND PLANETARY CHANGE	Article	Coastal barrier-lagoon; Palaeoenvironments; Coastal Archaeology; Mesolithic; Neolithic	COLLADO SHELL MIDDEN; CLIMATE VARIABILITY; NORTH-ATLANTIC; EL COLLADO; HUMAN IMPACT; SPAIN; EASTERN; VALENCIA; RECORD; ARCHAEOLOGY	Consecutively to the global sea-level rise, coastal landscapes significantly changed during the Early Holocene. We explored how coastal mutations have affected ancient human systems in the western Mediterranean. The Pego-Oliva basin (Spain) provides a thick sediment sequence located in proximity to two well-studied Mesolithic and Neolithic archaeological sites. Based on 16 sediment cores, sedimen…	2018	169		10.1016/j.gloplacha.2018.07.016	http://dx.doi.org/10.1016/j.gloplacha.2018.07.016	0	0	1	0	0	0	0	0	0	0	1	Geography, Physical; Geosciences, Multidisciplinary	Physical Geography; Geology
Kousky, Carolyn	Managing shoreline retreat: a US perspective	CLIMATIC CHANGE	Article		ADAPTATION; AVAILABILITY; MANAGEMENT; IMPACT	As sea level rises, coastal communities will face increased risks of flooding, storm surge, and inundation. In some areas, structural protective measures will be built, and for some properties, accommodation to sea level rise may be possible. For other areas, however, some form of retreat will be either preferred on economic or sociopolitical grounds or required given fiscal constraints. This pap…	2014	124	1-2	10.1007/s10584-014-1106-3	http://dx.doi.org/10.1007/s10584-014-1106-3	1	1	0	0	0	0	0	0	0	0	2	Environmental Sciences; Meteorology & Atmospheric Sciences	Environmental Sciences & Ecology; Meteorology & Atmospheric Sciences
Mitsova, Diana; Esnard, Ann-Margaret; Li, Yanmei	Using enhanced dasymetric mapping techniques to improve the spatial accuracy of sea level rise vulnerability assessments	JOURNAL OF COASTAL CONSERVATION	Article	Dasymetric mapping; Parcel-based interpolation; Sea level rise; Coastal vulnerability; Florida	POPULATION ESTIMATION; AREAL INTERPOLATION; CLIMATE-CHANGE; COASTAL MANAGEMENT; UNITED-STATES; SURFACE; INFORMATION; ADAPTATION; GEOGRAPHY; SCIENCE	This article reports on the application of dasymetric mapping techniques to interpolate and disaggregate block group population counts to smaller areal units (i.e., tax parcels) and derive surface population models with more realistic representations of population distributions in our residential study area in Miami-Dade, Florida. Three methods of dasymetric interpolation were tested: (i) binary,…	2012	16	3	10.1007/s11852-012-0206-3	http://dx.doi.org/10.1007/s11852-012-0206-3	0	0	1	0	0	0	0	0	0	0	1	Biodiversity Conservation; Environmental Sciences; Marine & Freshwater Biology; Water Resources	Biodiversity & Conservation; Environmental Sciences & Ecology; Marine & Freshwater Biology; Water Resources
McMichael, Celia; Katonivualiku, Manasa; Powell, Teresia	Planned relocation and everyday agency in low-lying coastal villages in Fiji	GEOGRAPHICAL JOURNAL	Article	climate adaptation; Fiji; qualitative; relocation; sea-level rise; social navigation	ISLAND DEVELOPING STATES; CLIMATE-CHANGE; ADAPTIVE CAPACITY; ADAPTATION; RESETTLEMENT; DISCOURSES; FRAMEWORK	Relocation of communities is widely expected to be an adaptive response to sea-level rise, albeit a last resort after exhausting other adaptation options. It is a phenomenon, however, from which there are few examples to learn. This paper examines relocation processes underway in three low-lying coastal villages in Fiji, each affected by coastal erosion and flooding. Drawing on the concept of eve…	2019	185	3	10.1111/geoj.12312	http://dx.doi.org/10.1111/geoj.12312	0	0	1	0	0	0	0	0	0	0	1	Geography	Geography
Keenan, Jesse M.; Bradt, Jacob T.	Underwaterwriting: from theory to empiricism in regional mortgage markets in the U.S.	CLIMATIC CHANGE	Article	Climate adaptation; Sea level rise; Climate-risk; Mortgage market; Banking; Housing	SEA-LEVEL RISE; CLIMATE-CHANGE; INVESTMENT	This article provides the theoretical foundation for the concept of Underwaterwriting, which can be understood as various informational and institutional limitations related to environmental exposure and climate change impacts-specifically flooding and sea level rise inundation-shaping firm participation in mortgage markets. Underwaterwriting suggests that the unevenness of scientific knowledge a…	2020	162	4	10.1007/s10584-020-02734-1	http://dx.doi.org/10.1007/s10584-020-02734-1	0	1	0	0	0	0	0	0	1	0	2	Environmental Sciences; Meteorology & Atmospheric Sciences	Environmental Sciences & Ecology; Meteorology & Atmospheric Sciences
Scussolini, Paolo; Thu Thi Van Tran; Koks, Elco; Diaz-Loaiza, Andres; Phi Long Ho; Lasage, Ralph	Adaptation to Sea Level Rise: A Multidisciplinary Analysis for Ho Chi Minh City, Vietnam	WATER RESOURCES RESEARCH	Article		CLIMATE-CHANGE; CITIES; STRATEGIES; RANKING; COST	One of the most critical impacts of sea level rise is that flooding suffered by ever larger settlements in tropical deltas will increase. Here we look at Ho Chi Minh City, Vietnam, and quantify the threats that coastal floods pose to safety and to the economy. For this, we produce flood maps through hydrodynamic modeling and, by combining these with data sets of exposure and vulnerability, we est…	2017	53	12	10.1002/2017WR021344	http://dx.doi.org/10.1002/2017WR021344	1	1	0	0	0	0	0	0	0	0	2	Environmental Sciences; Limnology; Water Resources	Environmental Sciences & Ecology; Marine & Freshwater Biology; Water Resources
Martinich, Jeremy; Neumann, James; Ludwig, Lindsay; Jantarasami, Lesley	Risks of sea level rise to disadvantaged communities in the United States	MITIGATION AND ADAPTATION STRATEGIES FOR GLOBAL CHANGE	Article	Adaptation; Climate change; Coast; Environmental justice; Sea level rise; Social	SOCIAL VULNERABILITY; HOLDING BACK; COST; ADAPTATION	Climate change and sea level rise (SLR) pose risks to coastal communities around the world, but societal understanding of the distributional and equity implications of SLR impacts and adaptation actions remains limited. Here, we apply a new analytic tool to identify geographic areas in the contiguous United States that may be more likely to experience disproportionate impacts of SLR, and to deter…	2013	18	2	10.1007/s11027-011-9356-0	http://dx.doi.org/10.1007/s11027-011-9356-0	0	0	1	1	0	0	0	0	0	0	2	Environmental Sciences	Environmental Sciences & Ecology
Stojanov, Robert; Duzi, Barbora; Kelman, Ilan; Nemec, Daniel; Prochazka, David	Local perceptions of climate change impacts and migration patterns in Male, Maldives	GEOGRAPHICAL JOURNAL	Article	Maldives; climate change impacts; migration; risk management; islanders; quantitative survey	ENVIRONMENTAL-CHANGE; ADAPTATION; VULNERABILITY; CONTEXT; POLICY; POLITICS; REFUGEES; CRISIS; STATES; VIEWS	For the last few decades, Maldives has been seen as being at the forefront of addressing climate change impacts. The low elevation of the islands makes them vulnerable to slow-onset hazards, such as coastal erosion, sea-level rise, salinity intrusion, and change in monsoon patterns and hence rainfall. Consequently, migration has long been discussed as an adaptation strategy for the population. Th…	2017	183	4	10.1111/geoj.12177	http://dx.doi.org/10.1111/geoj.12177	0	0	1	0	0	0	0	0	0	0	1	Geography	Geography
Fouqueray, Timothee; Trommetter, Michel; Frascaria-Lacoste, Nathalie	Managed retreat of settlements and infrastructures: ecological restoration as an opportunity to overcome maladaptive coastal development in France	RESTORATION ECOLOGY	Article	adaptation; land use; marine submersion; restoration; sea level; social-ecological	REALIGNMENT; LESSONS; EROSION	The effects of climate change on coastal risk factors are increasing due to both rising sea levels and increasingly intense coastal floodings. However, these changes are only just beginning to be incorporated into planning strategies for coastal economies and land use in France. Recent coastal storms marked the turning point, and public authorities have now started to revise coastal management le…	2018	26	5	10.1111/rec.12836	http://dx.doi.org/10.1111/rec.12836	1	1	1	0	1	0	0	0	0	0	4	Ecology	Environmental Sciences & Ecology
Kulpraneet, Amornpun	Coastal household adaptation cost requirements to sea level rise impacts	MITIGATION AND ADAPTATION STRATEGIES FOR GLOBAL CHANGE	Article	Sea level rise impacts; Coastal household; Autonomous adaptation; Adaptation costs; Capital expenditures; Operating expenditures	VULNERABILITY; CLIMATE	This study assessed the autonomous adaptation cost requirements of coastal households to sea level rise impacts at a level to accommodate and protect (excluding retreat). The study examined six vulnerable villages, including both urbanized and fishery communities, located in the Gulf of Thailand. Half of them were near the shore, and the other half were further inland. In initiating the study, to…	2013	18	3	10.1007/s11027-012-9363-9	http://dx.doi.org/10.1007/s11027-012-9363-9	0	1	0	0	0	0	0	0	0	0	1	Environmental Sciences	Environmental Sciences & Ecology
Kuhl, Laura; Kirshen, Paul H.; Ruth, Matthias; Douglas, Ellen M.	Evacuation as a climate adaptation strategy for environmental justice communities	CLIMATIC CHANGE	Article		SEA-LEVEL RISE; HURRICANE KATRINA; VULNERABILITY; RACE; DISASTER; US; PREPAREDNESS; RESILIENCE; MIGRATION; FRAMEWORK	With rising sea levels and possible storm intensification due to climate change, current United States urban coastal flood management strategies will be challenged. Due to limitations of current flood management strategies, evacuation is likely to become increasingly prominent in many coastal areas. Thus it is important to think critically about challenges for successful evacuation planning, part…	2014	127	3-4	10.1007/s10584-014-1273-2	http://dx.doi.org/10.1007/s10584-014-1273-2	1	0	1	1	0	0	0	0	0	0	3	Environmental Sciences; Meteorology & Atmospheric Sciences	Environmental Sciences & Ecology; Meteorology & Atmospheric Sciences
Peng, Binbin; Song, Jie	A Case Study of Preliminary Cost-Benefit Analysis of Building Levees to Mitigate the Joint Effects of Sea Level Rise and Storm Surge	WATER	Article	storm surge; sea level rise; levee; real estate; cost-benefit analysis; Miami	CLIMATE-CHANGE; IMPACTS; ADAPTATION; VULNERABILITY; DYNAMICS; GIS	Sea-level rise (SLR) will magnify the impacts of storm surge; the resulting severe flooding and inundation can cause huge damage to coastal communities. Community leaders are considering implementing adaptation strategies, typically hard engineering projects, to protect coastal assets and resources. It is important to understand the costs and benefits of the proposed project before any decision i…	2018	10	2	10.3390/w10020169	http://dx.doi.org/10.3390/w10020169	0	1	0	0	0	0	0	0	0	0	1	Environmental Sciences; Water Resources	Environmental Sciences & Ecology; Water Resources
Zander, Kerstin K.; Petheram, Lisa; Garnett, Stephen T.	Stay or leave? Potential climate change adaptation strategies among Aboriginal people in coastal communities in northern Australia	NATURAL HAZARDS	Article	Cyclones; Destination choice; East Arnhem Land; Precautionary adaptation; Relocation; Sea level rise	STATED PREFERENCE METHODS; VULNERABILITY; MIGRATION; HEALTH; INSIGHTS; IMPACT; CONTESTATIONS; INSTITUTIONS; RESILIENCE; CHALLENGES	Coastal northern Australia is largely owned and occupied by Aboriginal people who are strongly connected to their traditional country. We assess the views of Aboriginal people in Arnhem Land on the impacts of climate change and their possible precautionary responses to both sea level rise and a potential increase in the intensity of tropical cyclones in coastal communities. All respondents had he…	2013	67	2	10.1007/s11069-013-0591-4	http://dx.doi.org/10.1007/s11069-013-0591-4	0	0	1	0	0	0	0	0	0	0	1	Geosciences, Multidisciplinary; Meteorology & Atmospheric Sciences; Water Resources	Geology; Meteorology & Atmospheric Sciences; Water Resources
Roy, Bishwajit; Penha-Lopes, Gil Pessanha; Uddin, M. Salim; Kabir, Md Humayain; Lourenco, Tiago Capela; Torrejano, Alexandre	Sea level rise induced impacts on coastal areas of Bangladesh and local-led community-based adaptation	INTERNATIONAL JOURNAL OF DISASTER RISK REDUCTION	Article	Sea level rise; Community-based approach; Physiographic impacts; Coastal area; Bangladesh	TIDAL RIVER MANAGEMENT; CLIMATE-CHANGE; STORM-SURGE; ECOSYSTEM SERVICES; FOCUS-GROUP; VULNERABILITY; PERCEPTIONS; LAND; SUSTAINABILITY; LIVELIHOODS	Bangladesh is as a low-lying country, susceptible to various Sea Level Rise (SLR) induced impacts. Previous studies have separately explored SLR effects on Bangladesh's coastal ecosystems and livelihoods, across multiple spatial and temporal scales. However, empirical studies acknowledging local population's perceptions on the causal factors to different SLR induced physiographic impacts, their e…	2022	73		10.1016/j.ijdrr.2022.102905	http://dx.doi.org/10.1016/j.ijdrr.2022.102905	0	0	1	0	0	0	0	0	0	0	1	Geosciences, Multidisciplinary; Meteorology & Atmospheric Sciences; Water Resources	Geology; Meteorology & Atmospheric Sciences; Water Resources
Parrado, Ramiro; Bosello, Francesco; Delpiazzo, Elisa; Hinkel, Jochen; Lincke, Daniel; Brown, Sally	Fiscal effects and the potential implications on economic growth of sea-level rise impacts and coastal zone protection	CLIMATIC CHANGE	Article	Adaptation; Sea level rise; Public budgets; Sustainability; Climate change; Computable general equilibrium	CLIMATE-CHANGE; MODEL; ADAPTATION; VULNERABILITY; LOSSES; ISSUE; EARTH	Climate change impacts on coastal zones could be significant unless adaptation is undertaken. One particular macroeconomic dimension of sea level rise (SLR) impacts that has received no attention so far is the potential stress of SLR impacts on public budgets. Adaptation will require increased public expenditure to protect assets at risk and could put additional stress on public budgets. We analy…	2020	160	2	10.1007/s10584-020-02664-y	http://dx.doi.org/10.1007/s10584-020-02664-y	0	1	0	0	0	0	0	0	0	0	1	Environmental Sciences; Meteorology & Atmospheric Sciences	Environmental Sciences & Ecology; Meteorology & Atmospheric Sciences
Weir, Tony; Dovey, Liz; Orcherton, Dan	Social and cultural issues raised by climate change in Pacific Island countries: an overview	REGIONAL ENVIRONMENTAL CHANGE	Article	Climate change; Pacific Islands; Small islands; Social impacts; Adaptation	SEA-LEVEL RISE; FRESH-WATER LENSES; ATOLL ISLANDS; ADAPTATION; MIGRATION; RESPONSES	Climate-related disasters such as tropical cyclones, floods and droughts are not new to Pacific Islanders, who have developed customary or 'traditional' practices to enable communities to adapt and recover from such hazards. Some of these practices have been degraded and some assisted by modernisation. Through their effects on the island environment, these hazards have a range of socio-economic i…	2017	17	4	10.1007/s10113-016-1012-5	http://dx.doi.org/10.1007/s10113-016-1012-5	0	0	0	1	0	0	0	0	0	0	1	Environmental Sciences; Environmental Studies	Environmental Sciences & Ecology
Gargiulo, Carmela; Battarra, Rosaria; Tremiterra, Maria Rosa	Coastal areas and climate change: A decision support tool for implementing adaptation measures	LAND USE POLICY	Article	Coastal flooding impacts; Urban planning; GIS-based tool	SEA-LEVEL RISE; VULNERABILITY ASSESSMENT; SOCIAL VULNERABILITY; DELPHI METHOD; CITIES; RESILIENCE; INDEX; SENSITIVITY; GOVERNANCE; STRATEGIES	Climate change will be one of the main global challenges in the future. In this context cities play a key role. If, on the one hand, cities cause climate change, on the other hand, they are the places where climate change impacts are most evident, as it deeply affects the quality of life of its inhabitants. Climate change impacts are particularly relevant for coastal areas. These are characterize…	2020	91		10.1016/j.landusepol.2019.104413	http://dx.doi.org/10.1016/j.landusepol.2019.104413	1	0	0	0	0	0	0	0	0	0	1	Environmental Studies	Environmental Sciences & Ecology
Fazey, I; Butler, J. R. A.; Kozak, J.; Dubinin, J.; Manning-Broome, C.; Reed, D.; Leicester, G.; Burge, S. A.; Searle, B.	Three emergencies of climate change: The case of Louisiana's coast	ENVIRONMENTAL SCIENCE & POLICY	Article	Adaptation; Flood risk; Relocation; Sea level rise; Social learning; Transformation	SEA-LEVEL RISE; ADAPTATION	Climate challenge brings three, not just one, emergencies. These are the visible, conceptual and existential, all of which are urgent and important. The three emergencies are starkly highlighted in Louisiana, where historical coastal development and climate-induced sea level rise is causing visible emergencies in the form of extensive land loss and increased impacts of flooding and storm surges, …	2021	124		10.1016/j.envsci.2021.05.014	http://dx.doi.org/10.1016/j.envsci.2021.05.014	1	0	1	0	0	0	0	0	0	0	2	Environmental Sciences	Environmental Sciences & Ecology
Ruane, Alex C.; Major, David C.; Yu, Winston H.; Alam, Mozaharul; Hussain, Sk. Ghulam; Khan, Abu Saleh; Hassan, Ahmadul; Al Hossain, Bhuiya Md. Tamim; Goldberg, Richard; Horton, Radley M.; Rosenzweig, Cynthia	Multi-factor impact analysis of agricultural production in Bangladesh with climate change	GLOBAL ENVIRONMENTAL CHANGE-HUMAN AND POLICY DIMENSIONS	Article	Climate change; Climate impacts; Agriculture; Bangladesh; Rice; Wheat; Crop modeling; DSSAT; Floods; Sea level rise; Adaptation	FOOD; ADAPTATION; CROP; EMISSIONS; CO2	Diverse vulnerabilities of Bangladesh's agricultural sector in 16 sub-regions are assessed using experiments designed to investigate climate impact factors in isolation and in combination. Climate information from a suite of global climate models (GCMs) is used to drive models assessing the agricultural impact of changes in temperature, precipitation, carbon dioxide concentrations, river floods, …	2013	23	1	10.1016/j.gloenvcha.2012.09.001	http://dx.doi.org/10.1016/j.gloenvcha.2012.09.001	0	0	1	0	0	0	0	0	0	0	1	Environmental Sciences; Environmental Studies; Geography	Environmental Sciences & Ecology; Geography
Liski, Anja Helena; Ambros, Pontus; Metzger, Marc J.; Nicholas, Kimberly A.; Wilson, A. Meriwether W.; Krause, Torsten	Governance and stakeholder perspectives of managed re-alignment: adapting to sea level rise in the Inner Forth estuary, Scotland	REGIONAL ENVIRONMENTAL CHANGE	Article	Managed realignment; Climate change adaptation; Nature-based solutions; Wetland restoration; Participatory research; Coastal management	CLIMATE-CHANGE ADAPTATION; PUBLIC-PARTICIPATION; ECOSYSTEM SERVICES; COASTAL SQUEEZE; SALT-MARSH; REALIGNMENT; MARINE; CONSERVATION; RESTORATION; PERCEPTIONS	With climate change, coastal areas are faced with unprecedented sea level rise and flooding, raising questions as to how societies will choose to adapt. One option is to strengthen existing sea walls to maintain current land uses; however, scientists, policy-makers and conservationists increasingly see the benefits of managed realignment, which is a nature-based coastal adaptation that involves t…	2019	19	8	10.1007/s10113-019-01505-8	http://dx.doi.org/10.1007/s10113-019-01505-8	1	0	0	0	0	0	0	0	0	0	1	Environmental Sciences; Environmental Studies	Environmental Sciences & Ecology
Bisaro, Alexander; de Bel, Mark; Hinkel, Jochen; Kok, Sien; Stojanovic, Tim; Ware, Daniel	Multilevel governance of coastal flood risk reduction: A public finance perspective	ENVIRONMENTAL SCIENCE & POLICY	Article	Multilevel governance; Fiscal federalism; Flooding; Sea-level rise; Adaptation; Public finance	CLIMATE-CHANGE; ADAPTATION	Coastal flood risk reduction (CFRR) presents a significant public funding challenge, due to its high upfront costs and long-term benefits, and this challenge will increase with future sea-level rise. The funding challenge necessarily involves multiple levels of government, due to the regional nature of CFRR public goods involved. Yet there has been little research comparing such multilevel arrang…	2020	112		10.1016/j.envsci.2020.05.018	http://dx.doi.org/10.1016/j.envsci.2020.05.018	1	1	0	0	0	0	0	0	0	0	2	Environmental Sciences	Environmental Sciences & Ecology
McNamara, Dylan E.; Gopalakrishnan, Sathya; Smith, Martin D.; Murray, A. Brad	Climate Adaptation and Policy-Induced Inflation of Coastal Property Value	PLOS ONE	Article		SEA-LEVEL RISE; BEACH NOURISHMENT; SHORELINE; INSURANCE; HAZARD; ZONES; COST	Human population density in the coastal zone and potential impacts of climate change underscore a growing conflict between coastal development and an encroaching shoreline. Rising sea-levels and increased storminess threaten to accelerate coastal erosion, while growing demand for coastal real estate encourages more spending to hold back the sea in spite of the shrinking federal budget for beach n…	2015	10	3	10.1371/journal.pone.0121278	http://dx.doi.org/10.1371/journal.pone.0121278	0	1	0	0	0	0	0	0	0	0	1	Multidisciplinary Sciences	Science & Technology - Other Topics
Douglas, Ellen M.; Kirshen, Paul H.; Paolisso, Michael; Watson, Chris; Wiggin, Jack; Enrici, Ashley; Ruth, Matthias	Coastal flooding, climate change and environmental justice: identifying obstacles and incentives for adaptation in two metropolitan Boston Massachusetts communities	MITIGATION AND ADAPTATION STRATEGIES FOR GLOBAL CHANGE	Article	Adaptation; Climate change; Environmental justice; Flooding; Sea level rise; Storm surge; Vulnerability	SEA-LEVEL RISE; HEALTH; KNOWLEDGE; IMPACTS; RACE	We explored the possible future impacts of increased coastal flooding due to sea level rise and the potential adaptation responses of two urban, environmental justice communities in the metropolitan Boston area of Massachusetts. East Boston is predominantly a residential area with some industrial and commercial activities, particularly along the coastal fringe. Everett, a city to the north of Bos…	2012	17	5	10.1007/s11027-011-9340-8	http://dx.doi.org/10.1007/s11027-011-9340-8	1	0	0	0	0	0	0	0	0	0	1	Environmental Sciences	Environmental Sciences & Ecology
Jin Jianjun; Francisco, Hermi	Sea-level rise adaptation measures in local communities of Zhejiang Province, China	OCEAN & COASTAL MANAGEMENT	Article		COASTAL EROSION; CLIMATE-CHANGE; INFORMATION; MANAGEMENT; IMPACTS; DEMAND	China is a country that is particularly negatively affected by the challenge of sea-level rise (SLR), which will increasingly threaten the country's coastlines. As a result, it is vital that China's local communities adapt to these impacts. This paper assesses how local decision-makers in coastal communities of Zhejiang Province perceive SLR adaptation and how the decision-makers act on these per…	2013	71		10.1016/j.ocecoaman.2012.10.020	http://dx.doi.org/10.1016/j.ocecoaman.2012.10.020	1	0	0	0	0	0	0	0	0	0	1	Oceanography; Water Resources	Oceanography; Water Resources
Zhao, Liyuan; Liu, Fatang	Land-use planning adaptation in response to SLR based on a vulnerability analysis	OCEAN & COASTAL MANAGEMENT	Article	Sea-level rise impact; Cellular automata model; Socioeconomic vulnerability; Land-use strategy; Low-lying coastal areas; Adaptation planning	SEA-LEVEL RISE; CELLULAR-AUTOMATA; CLIMATE-CHANGE; COASTAL VULNERABILITY; URBAN-GROWTH; MODEL; SCENARIOS; IMPACTS; CALIBRATION; MANAGEMENT	Low-lying coastal areas are threatened worldwide by global climate change effects, including sea-level rise (SLR) and frequent storm surges. Identifying vulnerable areas and proposing feasible adaptation strategies for future land-use development are particularly important. Using Bay County, Florida, as a case study, this study develops a technical methodology to develop future land-use adaptatio…	2020	196		10.1016/j.ocecoaman.2020.105297	http://dx.doi.org/10.1016/j.ocecoaman.2020.105297	0	0	1	0	0	0	0	0	0	0	1	Oceanography; Water Resources	Oceanography; Water Resources
Gardner, George; Johnston, Robert J.	What does it cost to ensure salt marsh migration? Using hedonic modeling to inform cost-effective conservation	JOURNAL OF ENVIRONMENTAL MANAGEMENT	Article	Coastal adaptation; Conservation; Salt marsh; Sea-level rise; Salt marsh migration; Transgression	WILLINGNESS-TO-PAY; SEA-LEVEL RISE; OPEN SPACE; ENVIRONMENTAL SERVICES; ECOSYSTEM SERVICES; LAND CONSERVATION; WATER-QUALITY; WETLAND; VALUES; RESTORATION	The preservation of salt marshes under rapid sea-level rise (SLR) typically requires the conservation of marsh transgression zones-undeveloped uplands onto which marshes can migrate. Optimal planning for conservation of this type requires information on the expected benefit of marsh conservation and the cost of land suitable for marsh migration in particular areas. While information is available …	2020	262		10.1016/j.jenvman.2020.110262	http://dx.doi.org/10.1016/j.jenvman.2020.110262	0	1	0	0	0	0	0	0	0	0	1	Environmental Sciences	Environmental Sciences & Ecology
Kirshen, Paul; Merrill, Samuel; Slovinsky, Peter; Richardson, Norman	Simplified method for scenario-based risk assessment adaptation planning in the coastal zone	CLIMATIC CHANGE	Article		SEA-LEVEL RISE; CLIMATE-CHANGE; IMPACTS	The development of successful coastal adaptation strategies for both the built and natural environments requires combining scenarios of climate change and socio-economic conditions, and risk assessment. Such planning needs to consider the adaptation costs and residual damages over time that may occur given a range of possible storm conditions for any given sea level rise scenario. Using the metri…	2012	113	3-4	10.1007/s10584-011-0379-z	http://dx.doi.org/10.1007/s10584-011-0379-z	0	1	0	0	0	0	0	0	0	0	1	Environmental Sciences; Meteorology & Atmospheric Sciences	Environmental Sciences & Ecology; Meteorology & Atmospheric Sciences
Zanetti, Vitor Baccarin; de Sousa Junior, Wilson Cabral; De Freitas, Debora M.	A Climate Change Vulnerability Index and Case Study in a Brazilian Coastal City	SUSTAINABILITY	Article	coastal areas; climate change; multiple climate hazards; extreme events; Brazil	COUNTY	Coastal areas are highly susceptible to the effects of climate change, particularly to sea-level rise and extreme rainfall events, resulting in increased social and environmental vulnerabilities. In this context, the need for predictive planning instruments, especially in densely populated coastal areas, is a critical management priority. A number of indexes has been developed to assess coastal v…	2016	8	8	10.3390/su8080811	http://dx.doi.org/10.3390/su8080811	0	0	1	0	0	0	0	0	0	0	1	Green & Sustainable Science & Technology; Environmental Sciences; Environmental Studies	Science & Technology - Other Topics; Environmental Sciences & Ecology
O'Donnell, Tayanah	Don't get too attached: Property-place relations on contested coastlines	TRANSACTIONS OF THE INSTITUTE OF BRITISH GEOGRAPHERS	Article	climate change adaptation; coastal policy; law and geography; legal geography; property rights; relationality	CLIMATE-CHANGE ADAPTATION; SEA-LEVEL RISE; LEGAL GEOGRAPHY; COASTAL COMMUNITIES; LOCAL VALUES; LAW; FUTURE; MANAGEMENT; VULNERABILITY; PERSPECTIVES	Societies are now squarely facing the risks of environmental and climatic change, and developed coastlines are ground zero. Climate change will cause damage to, or loss of, coastal property - property that, in most Western societies, is considered a high net value asset. This paper examines cultural ideas about private property and the complexities of using land use planning law as an enabler of …	2020	45	3	10.1111/tran.12368	http://dx.doi.org/10.1111/tran.12368	0	0	1	0	1	0	0	0	0	0	2	Geography	Geography
Hagedoorn, Liselotte C.; Addo, Kwasi Appeaning; Koetse, Mark J.; Kinney, Ken; van Beukering, Pieter J. H.	Angry waves that eat the coast: An economic analysis of nature-based and engineering solutions to coastal erosion	OCEAN & COASTAL MANAGEMENT	Article	Coastal erosion; Cost-benefit analyses; Discrete choice experiment; Ecosystem services; Nature-based solutions; Time payment vehicle	SEA-LEVEL RISE; WEST-AFRICA; VOLTA RIVER; CARIBBEAN COAST; MANAGEMENT; PROTECTION; WILLINGNESS; ADAPTATION; STRATEGIES; VALUATION	Coastal areas in developing countries are very vulnerable to the effects of sea-level rise. Adaptation to sea-level rise through protection measures can include both engineering and nature-based solutions. However, compar-ative economic analyses across both types of solutions are sparse. Moreover, stated preference studies in developing countries that are commonly applied to estimate the benefits…	2021	214		10.1016/j.ocecoaman.2021.105945	http://dx.doi.org/10.1016/j.ocecoaman.2021.105945	0	1	0	0	0	0	0	0	0	0	1	Oceanography; Water Resources	Oceanography; Water Resources
Kazys, Justas; Leal Filho, Walter; Stonevicius, Edvinas; Valiuskevicius, Gintaras; Rimkus, Egidijus	Climate change impact on small coastal river basins: from problem identification to adaptation in Klaipeda City	CLIMATE AND DEVELOPMENT	Article	climate change; adaptation; BaltCICA; river basin; coastal management; stakeholder interaction	SEA-LEVEL; RISK	Climate change is a process which is global in nature, but which has direct consequences at regional and local levels. Coastal areas as a whole, and small coastal river basins across the Baltic Sea in particular, are especially vulnerable since they directly suffer the influences of phenomena such as heavy precipitation and flash floods, the frequency of which has been increasing over the last fe…	2013	5	2	10.1080/17565529.2013.789789	http://dx.doi.org/10.1080/17565529.2013.789789	0	0	1	0	0	0	0	0	0	0	1	Development Studies; Environmental Studies	Development Studies; Environmental Sciences & Ecology
Aucelli, Pietro; Cinque, Aldo; Mattei, Gaia; Pappone, Gerardo; Rizzo, Angela	Studying relative sea level change and correlative adaptation of coastal structures on submerged Roman time ruins nearby Naples (southern Italy)	QUATERNARY INTERNATIONAL	Article; Proceedings Paper	Archaeological sea-level markers; Vertical ground movements; Submerged geoarchaeological sites; Relative sea level change; Roman period; Campi Flegrei (southern Italy) volcanic area	NEAPOLITAN YELLOW TUFF; ERUPTION CAMPI-FLEGREI; CAMPANIAN IGNIMBRITE; SORRENTO PENINSULA; HOLOCENE LANDSCAPE; CALDERA; GULF; EVOLUTION; MOVEMENTS; COASTLINE	The southwestern periphery of Naples is dominated by the Posillipo promontory, an elongated tuffaceous ridge belonging to Campi Flegrei active volcanic complex (CF). The central caldera of CF is well-known for offering a rich geoarchaeological record of the vertical ground movements occurred since Roman times, as the case of the Portus Julius ruins (37 BC) presently found between 10 and 5 m bsl a…	2019	501		10.1016/j.quaint.2017.10.011	http://dx.doi.org/10.1016/j.quaint.2017.10.011	0	0	1	0	0	0	0	0	0	0	1	Geography, Physical; Geosciences, Multidisciplinary	Physical Geography; Geology
Lindeman, Kenyon C.; Dame, Lauren E.; Avenarius, Christine B.; Horton, Benjamin P.; Donnelly, Jeffrey P.; Corbett, D. Reide; Kemp, Andrew C.; Lane, Phil; Mann, Michael E.; Peltier, W. Richard	Science Needs for Sea-Level Adaptation Planning: Comparisons among Three US Atlantic Coastal Regions	COASTAL MANAGEMENT	Article	adaptation; climate; land use; planning; sea-level rise	QUALITATIVE DATA-ANALYSIS; CLIMATE-CHANGE; MANAGEMENT; COMMUNICATION; PERCEPTIONS; PSYCHOLOGY; FRAMES	To identify priority information needs for sea-level rise planning, we conducted workshops in Florida, North Carolina, and Massachusetts in the summer of 2012. Attendees represented professionals from five stakeholder groups: federal and state governments, local governments, universities, businesses, and nongovernmental organizations. Over 100 people attended and 96 participated in breakout group…	2015	43	5	10.1080/08920753.2015.1075282	http://dx.doi.org/10.1080/08920753.2015.1075282	1	0	0	0	0	0	0	0	0	0	1	Environmental Sciences; Environmental Studies	Environmental Sciences & Ecology
Martin, Pierick C. M.; Nunn, Patrick; Leon, Javier; Tindale, Neil	Responding to multiple climate-linked stressors in a remote island context: The example of Yadua Island, Fiji	CLIMATE RISK MANAGEMENT	Article	Small Island Developing States; Fiji; Sea-level rise; Climate change; Environmental risk; Landslides	SEA-LEVEL RISE; CHANGE ADAPTATION; TROPICAL CYCLONES; COMMUNITIES; MANAGEMENT; BEHAVIORS; KNOWLEDGE; RESPONSES	Island societies are being disproportionately affected by climate change, a situation likely to continue for some decades. Using an example of an island affected by multiple climate-linked stressors, a situation likely to become more common in the future, this paper examines the nature of these, the ways they are perceived and responded to by local residents, and how these people believe environm…	2018	21		10.1016/j.crm.2018.04.003	http://dx.doi.org/10.1016/j.crm.2018.04.003	1	0	1	0	0	1	0	0	0	0	3	Environmental Sciences; Environmental Studies; Meteorology & Atmospheric Sciences	Environmental Sciences & Ecology; Meteorology & Atmospheric Sciences
Lv, Yamin; Li, Weijiang; Wen, Jiahong; Xu, Hui; Du, Shiqiang	Population pattern and exposure under sea level rise: Low elevation coastal zone in the Yangtze River Delta, 1990-2100	CLIMATE RISK MANAGEMENT	Article	Low elevation coastal zone; Population spatiotemporal distribution; Exposure; Adaptation; SLR	CLIMATE-CHANGE ADAPTATION; IMPACT	The low elevation coastal zone (LECZ) in the Yangtze River Delta (YRD) is a critical and highly sensitive area to climate change and sea level rise (SLR). Population is a key element in disaster risk management and climate change adaptation. Employing a variety of datasets including gridded population data, DEM data, sea-level extremes data, and urban boundary data, this study explores the spatio…	2021	33		10.1016/j.crm.2021.100348	http://dx.doi.org/10.1016/j.crm.2021.100348	0	0	1	0	0	0	0	0	0	0	1	Environmental Sciences; Environmental Studies; Meteorology & Atmospheric Sciences	Environmental Sciences & Ecology; Meteorology & Atmospheric Sciences
Porro, Roberto; Kim, Karl; Spirandelli, Daniele; Lowry, Kem	Evaluating erosion management strategies in Waikiki, Hawaii	OCEAN & COASTAL MANAGEMENT	Article	Coastal erosion; Erosion management; Coastal planning; Sea level rise	SEA-LEVEL RISE; COASTAL EROSION; BEACH NOURISHMENT; CLIMATE-CHANGE; SHORE PROTECTION; ADAPTATION; TOURISM; RETREAT; NETHERLANDS; OPTIONS	Waikiki is an internationally recognized tourist destination and a major source of economic activity in Hawaii. Erosion is a constant threat to Waikiki's beaches and coastal properties. This applied study presents an assessment and comparison of three erosion management approaches - beach nourishment, armoring and managed retreat - in the context of Waikiki. A geographic information system (GIS) …	2020	188		10.1016/j.ocecoaman.2020.105113	http://dx.doi.org/10.1016/j.ocecoaman.2020.105113	0	1	1	0	0	0	0	0	0	0	2	Oceanography; Water Resources	Oceanography; Water Resources
Schliephack, Johanna; Dickinson, Janet E.	Tourists' representations of coastal managed realignment as a climate change adaptation strategy	TOURISM MANAGEMENT	Article	Climate change; Managed realignment; Social representations; Coastal erosion	SEA-LEVEL RISE; PUBLIC PERCEPTIONS; SOCIAL REPRESENTATIONS; SUSTAINABLE TOURISM; VULNERABILITY; SCHEME; CONSEQUENCES; PREFERENCES; ENVIRONMENT; FRAMEWORK	In coastal destinations climate change adaptation is needed to address coastal erosion due to a combination of sea level rise and more frequent extreme weather events leading to loss of natural features and tourism infrastructure. Managed realignment is increasingly adopted as a strategy to address coastal change; however, this has often proved a contentious strategy with stakeholder groups. This…	2017	59		10.1016/j.tourman.2016.08.004	http://dx.doi.org/10.1016/j.tourman.2016.08.004	0	0	1	0	0	0	0	0	0	0	1	Environmental Studies; Hospitality, Leisure, Sport & Tourism; Management	Environmental Sciences & Ecology; Social Sciences - Other Topics; Business & Economics
Adams, Helen; Kay, Susan	Migration as a human affair: Integrating individual stress thresholds into quantitative models of climate migration	ENVIRONMENTAL SCIENCE & POLICY	Article	Migration; Thresholds; Climate change; Sea level rise; Adaptation; Bangladesh	SEA-LEVEL-RISE; BRAHMAPUTRA-MEGHNA DELTA; COASTAL BANGLADESH; INTERNAL MIGRATION; PLACE ATTACHMENT; ADAPTATION; GANGES; STRATEGIES; DISPLACEMENT; SATISFACTION	Sea level rise will expose millions of people to increasing coastal hazards and eventual land loss. Thus, it is important to understand how residents will make decisions about whether and when to move away with increasing exposure. Historically, non-material dimensions of human decision-making have been missing from quantitative modelling of migration under environmental change. Here, we use beha…	2019	93		10.1016/j.envsci.2018.10.015	http://dx.doi.org/10.1016/j.envsci.2018.10.015	0	0	1	1	0	0	0	1	0	0	3	Environmental Sciences	Environmental Sciences & Ecology
Fincher, Ruth; Barnett, Jon; Graham, Sonia; Hurlimann, Anna	Time stories: Making sense of futures in anticipation of sea-level rise	GEOFORUM	Article	Time stories; Adaptation to climate change; Coasts; Inundation; Sea-level rise; Local communities	CLIMATE-CHANGE ADAPTATION; GEOGRAPHY; EVERYDAY; PLACE	Adjustment to predicted environmental change in a place requires people in that place to consider short- and long-term futures there. These futures are imagined with reference to pasts and presents, remembered and lived. This paper presents the stories relating possible futures to pasts and presents of residents in tiny, low-lying coastal communities in Gippsland East, Australia, as they make sen…	2014	56		10.1016/j.geoforum.2014.07.010	http://dx.doi.org/10.1016/j.geoforum.2014.07.010	0	0	1	0	0	0	0	0	0	0	1	Geography	Geography
Vousdoukas, Michalis, I; Mentaschi, Lorenzo; Voukouvalas, Evangelos; Bianchi, Alessandra; Dottori, Francesco; Feyen, Luc	Climatic and socioeconomic controls of future coastal flood risk in Europe	NATURE CLIMATE CHANGE	Article		SEA-LEVEL RISE; STORM SURGES; RIVER FLOODS; PROJECTIONS; IMPACTS; MODEL; VULNERABILITY; ADAPTATION; LOSSES; DAMAGE	Rising extreme sea levels (ESLs) and continued socioeconomic development in coastal zones will lead to increasing future flood risk along the European coastline. We present a comprehensive analysis of future coastal flood risk (CFR) for Europe that separates the impacts of global warming and socioeconomic development. In the absence of further investments in coastal adaptation, the present expect…	2018	8	9	10.1038/s41558-018-0260-4	http://dx.doi.org/10.1038/s41558-018-0260-4	0	1	0	0	0	0	0	0	0	0	1	Environmental Sciences; Environmental Studies; Meteorology & Atmospheric Sciences	Environmental Sciences & Ecology; Meteorology & Atmospheric Sciences
Nishiura, Osamu; Tamura, Makoto; Fujimori, Shinichiro; Takahashi, Kiyoshi; Takakura, Junya; Hijioka, Yasuaki	An Assessment of Global Macroeconomic Impacts Caused by Sea Level Rise Using the Framework of Shared Socioeconomic Pathways and Representative Concentration Pathways	SUSTAINABILITY	Article	climate change; sea level rise; CGE model; RCP; SSP scenario	EARTH SYSTEM MODEL; CLIMATE-CHANGE; ADAPTATION	Coastal areas provide important services and functions for social and economic activities. Damage due to sea level rise (SLR) is one of the serious problems anticipated and caused by climate change. In this study, we assess the global economic impact of inundation due to SLR by using a computable general equilibrium (CGE) model that incorporates detailed coastal damage information. The scenario a…	2020	12	9	10.3390/su12093737	http://dx.doi.org/10.3390/su12093737	0	1	0	0	0	0	0	0	0	0	1	Green & Sustainable Science & Technology; Environmental Sciences; Environmental Studies	Science & Technology - Other Topics; Environmental Sciences & Ecology
Woodruff, Sierra; BenDor, Todd K.; Strong, Aaron L.	Fighting the inevitable: infrastructure investment and coastal community adaptation to sea level rise	SYSTEM DYNAMICS REVIEW	Article		CLIMATE-CHANGE IMPACTS; SOCIAL VULNERABILITY; URBAN-DEVELOPMENT; NORTH-CAROLINA; UNITED-STATES; MORAL HAZARD; FLOOD; POLICY; USA; UNCERTAINTY	Coastal communities are crafting adaptation strategies to confront sea level rise (SLR). Unfortunately, cost-benefit analyses that assess SLR risks often fail to capture important political and social feedbacks. For example, adaptation measures (e.g., beach nourishment) can trigger greater development, undermining the value of adaptation infrastructure, incentivizing development, and increasing r…	2018	34	1-2	10.1002/sdr.1597	http://dx.doi.org/10.1002/sdr.1597	1	0	0	0	0	0	0	0	0	0	1	Management; Social Sciences, Mathematical Methods	Business & Economics; Mathematical Methods In Social Sciences
McMichael, Celia; Dasgupta, Shouro; Ayeb-Karlsson, Sonja; Kelman, Ilan	A review of estimating population exposure to sea-level rise and the relevance for migration	ENVIRONMENTAL RESEARCH LETTERS	Review	adaptation; climate change; floods; migration; sea-level rise	CLIMATE-CHANGE; GLOBAL ANALYSIS; FLOOD RISK; IMPACTS; 21ST-CENTURY; VULNERABILITY; ADAPTATION; SCENARIOS; REFUGEES; LOSSES	This review analyses global or near-global estimates of population exposure to sea-level rise (SLR) and related hazards, followed by critically examining subsequent estimates of population migration due to this exposure. Our review identified 33 publications that provide global or near-global estimates of population exposure to SLR and associated hazards. They fall into three main categories of e…	2020	15	12	10.1088/1748-9326/abb398	http://dx.doi.org/10.1088/1748-9326/abb398	0	0	1	0	0	0	0	0	0	0	1	Environmental Sciences; Meteorology & Atmospheric Sciences	Environmental Sciences & Ecology; Meteorology & Atmospheric Sciences
McNamara, Dylan E.; Murray, A. Brad; Smith, Martin D.	Coastal sustainability depends on how economic and coastline responses to climate change affect each other	GEOPHYSICAL RESEARCH LETTERS	Article		US EAST-COAST	Human-induced climate change is predicted to accelerate sea level rise and alter storm frequency along the US east coast. Rising sea level will enhance shoreline erosion, and recent work indicates changing storm patterns and associated changes in wave conditions can intensify coastal erosion along parts of a coastline. Investigations of coastal response to climate change typically consider natura…	2011	38		10.1029/2011GL047207	http://dx.doi.org/10.1029/2011GL047207	0	1	0	0	0	0	0	0	0	0	1	Geosciences, Multidisciplinary	Geology
Hauer, Mathew E.	Migration induced by sea-level rise could reshape the US population landscape	NATURE CLIMATE CHANGE	Article		CLIMATE-CHANGE; INTERNATIONAL MIGRATION; HURRICANE KATRINA; IMPACTS; ADAPTATION; NETWORKS; LINKAGES; PATTERNS; WORLD	Many sea-level rise (SLR) assessments focus on populations presently inhabiting vulnerable coastal communities(1-3), but to date no studies have attempted to model the destinations of these potentially displaced persons. With millions of potential future migrants in heavily populated coastal communities, SLR scholarship focusing solely on coastal communities characterizes SLR as primarily a coast…	2017	7	5	10.1038/NCLIMATE3271	http://dx.doi.org/10.1038/NCLIMATE3271	0	0	1	0	0	0	0	0	0	0	1	Environmental Sciences; Environmental Studies; Meteorology & Atmospheric Sciences	Environmental Sciences & Ecology; Meteorology & Atmospheric Sciences
Piggott-McKellar, Annah E.; McMichael, Celia	The immobility-relocation continuum: Diverse responses to coastal change in a small island state	ENVIRONMENTAL SCIENCE & POLICY	Article	Managed retreat; Climate change; Adaptation; Migration; Immobility; Sea-level rise; Decision making; Local knowledge	PLANNED RELOCATION; CLIMATE-CHANGE; SEA-LEVEL; MANAGED RETREAT; ADAPTATION STRATEGIES; COMMUNITY RELOCATIONS; RESETTLEMENT; INSIGHTS; VILLAGES; LESSONS	Rising sea levels and associated coastal hazards will lead to the relocation of some communities away from sites of high exposure. In Fiji, several communities have already initiated relocation, with hundreds more considered in need of future relocation by the Fijian government. Yet, often relocation is viewed as an inevitable response to coastal exposure, whereby an entire community is relocated…	2021	125		10.1016/j.envsci.2021.08.019	http://dx.doi.org/10.1016/j.envsci.2021.08.019	0	0	1	0	0	0	0	0	0	0	1	Environmental Sciences	Environmental Sciences & Ecology
Costa, L.; Tekken, V.; Kropp, J.	Threat of Sea Level Rise: Costs and Benefits of Adaptation in European Union Coastal Countries.	JOURNAL OF COASTAL RESEARCH	Article; Proceedings Paper	Vulnerability; Avoided Impacts; Cumulative Costs; Decision Making	CLIMATE-CHANGE	The unavoidable physical consequences of increased sea-level due to global warming and the large concentration of socio-economic and natural assets at the coast raise much concern about possible economic damages. When discussing climate related threats with decision makers, cost-benefit analyses that support decisions are often demanded. The Dynamical Interactive Vulnerability Tool (DIVA) allows …	2009					0	0	1	0	0	0	0	0	0	0	1	Environmental Sciences; Geography, Physical; Geosciences, Multidisciplinary	Environmental Sciences & Ecology; Physical Geography; Geology
Cooper, J. A. G.; Lemckert, C.	Extreme sea-level rise and adaptation options for coastal resort cities: A qualitative assessment from the Gold Coast, Australia	OCEAN & COASTAL MANAGEMENT	Article		CLIMATE-CHANGE; 21ST-CENTURY; FREQUENCY; BEACHES	The Gold Coast, Australia is a coastal resort city whose urban environment has evolved through a series of human interventions on the natural shoreline. Such cities rely on a perceived high quality environment which in turn is reliant on continuing maintenance (e.g. beach nourishment, inlet dredging, drainage). Climate change consequently holds particular challenges for coastal resort cities. Sea…	2012	64		10.1016/j.ocecoaman.2012.04.001	http://dx.doi.org/10.1016/j.ocecoaman.2012.04.001	1	0	1	0	0	0	0	0	0	0	2	Oceanography; Water Resources	Oceanography; Water Resources
Wong, Poh Poh	Small island developing states	WILEY INTERDISCIPLINARY REVIEWS-CLIMATE CHANGE	Article			In the international climate change negotiations, the Small Island Developing States (SIDS) have emerged as a credible group through the AOSIS (Alliance of Small Island States) and have called for a global temperature rise of 1.5 degrees C above preindustrial levels. Whatever the outcomes of the negotiations, they are exacerbated by climate change and a rising sea level. Many share common charact…	2011	2	1	10.1002/wcc.84	http://dx.doi.org/10.1002/wcc.84	0	0	1	0	0	0	0	0	0	0	1	Environmental Studies; Meteorology & Atmospheric Sciences	Environmental Sciences & Ecology; Meteorology & Atmospheric Sciences
Adelekan, Ibidun; Fregene, Tosan	Vulnerability of artisanal fishing communities to flood risks in coastal southwest Nigeria	CLIMATE AND DEVELOPMENT	Review	coastal zones; fisheries; flood risks; adaptive capacity; vulnerability; livelihoods	SEA-LEVEL RISE; SOCIAL-ECOLOGICAL SYSTEMS; CLIMATE-CHANGE; MULTIPLE STRESSORS; EXTREME RAINFALL; GLOBAL CHANGE; LIVELIHOODS; ADAPTATION; GLOBALIZATION; IMPACT	The vulnerability of coastal communities to climate change risks is an important development issue for Africa's low-lying coastal zones. Frequent floods resulting from climate change, sea-level rise and other human-induced environmental stressors have become a major concern in the coastal zone of Nigeria. This article draws upon conceptual issues in vulnerability and livelihoods to examine the mu…	2015	7	4	10.1080/17565529.2014.951011	http://dx.doi.org/10.1080/17565529.2014.951011	0	0	1	0	0	0	0	0	0	0	1	Development Studies; Environmental Studies	Development Studies; Environmental Sciences & Ecology
Saroar, Md Mustafa; Routray, Jayant K.	In situ adaptation against sea level rise (SLR) in Bangladesh: does awareness matter?	INTERNATIONAL JOURNAL OF CLIMATE CHANGE STRATEGIES AND MANAGEMENT	Article	Global warming; Sea water; Bangladesh	CLIMATE-CHANGE; ADAPTIVE CAPACITY; VULNERABILITY; PERCEPTION	Purpose - The paper aims to identify and assess quantitatively the influences of a few dimensions of climate awareness on people's preference for adaptation against sea level rise (SLR). Design/methodology/approach - From the literature survey familiarity with, perception about and intuitive knowledge about climate change-sea level rise (CC-SLR) have been identified as dimensions of climate aware…	2010	2	3	10.1108/17568691011063079	http://dx.doi.org/10.1108/17568691011063079	0	0	1	0	0	0	0	0	0	0	1	Environmental Studies	Environmental Sciences & Ecology
Kubo, Takahiro; Uryu, Shinya; Yamano, Hiroya; Tsuge, Takahiro; Yamakita, Takehisa; Shirayama, Yoshihisa	Mobile phone network data reveal nationwide economic value of coastal tourism under climate change	TOURISM MANAGEMENT	Article	Adaptation; Beach recreation; Big data; Climate change; Coastal tourism; Ecosystem services; Travel cost method; Sea level rise	SOCIAL-MEDIA DATA; RECREATIONAL ECOSYSTEM SERVICES; SEA-LEVEL RISE; BIG DATA; BEACH; ADAPTATION; VALUATION; WEATHER; DEMAND; COUNTRIES	The technology-driven application of big data is expected to assist policymaking towards sustainable development; however, the relevant literature has not addressed human welfare under climate change, which limits the understanding of climate change impacts on human societies. We present the first application of unique mobile phone network data to evaluate the current nation-wide human welfare of…	2020	77		10.1016/j.tourman.2019.104010	http://dx.doi.org/10.1016/j.tourman.2019.104010	0	1	0	0	0	0	0	0	0	0	1	Environmental Studies; Hospitality, Leisure, Sport & Tourism; Management	Environmental Sciences & Ecology; Social Sciences - Other Topics; Business & Economics
Rahman, H. M. Tuihedur; Bowron, Tony; Pett, Bob; Sherren, Kate; Wilson, Alexander; van Proosdij, Danika	Navigating Nature-Based Coastal Adaptation through Barriers: A Synthesis of Practitioners' Narrative from Nova Scotia, Canada	SOCIETY & NATURAL RESOURCES	Article	Sea-level rise; salt marsh restoration; greening shorelines; policy; practice	CLIMATE-CHANGE; INSTITUTIONAL ENTREPRENEURSHIP; SCIENCE; PROTECTION; GOVERNANCE; DYKELANDS; FUTURE; FIELDS	Nature based coastal adaptation (NbCA) sustainably helps minimize sea-level rise impacts, using and enhancing the natural capacity of coastal ecosystems. Despite its relative advantages over conventional hard protection infrastructure, the implementation of NbCA is challenged by diverse barriers, many of which cannot be overcome in the absence of appropriate policy directives. This paper draws on…	2021	34	9	10.1080/08941920.2021.1940405	http://dx.doi.org/10.1080/08941920.2021.1940405	1	0	0	0	0	0	0	0	0	0	1	Development Studies; Environmental Studies; Regional & Urban Planning; Sociology	Development Studies; Environmental Sciences & Ecology; Public Administration; Sociology
van den Hurk, Bart; Bisaro, Alexander; Haasnoot, Marjolijn; Nicholls, Robert J.; Rehdanz, Katrin; Stuparu, Dana	Living with sea-level rise in North-West Europe: Science-policy challenges across scales	CLIMATE RISK MANAGEMENT	Article	Sea Level Rise; Coastal management; Climate adaptation	CLIMATE; FLOOD; MANAGEMENT; ENGLAND; ADAPT	Sea-level rise (SLR) confronts coastal societies and stakeholders with increasing hazards and coastal risks with large uncertainties associated to these changes. Adaptation to SLR requires societal and policy decision-making to consider these changing risks, which are in turn defined by socio-economic development objectives and the local societal context. Here, we review some of the key challenge…	2022	35		10.1016/j.crm.2022.100403	http://dx.doi.org/10.1016/j.crm.2022.100403	1	0	0	0	0	0	0	0	0	0	1	Environmental Sciences; Environmental Studies; Meteorology & Atmospheric Sciences	Environmental Sciences & Ecology; Meteorology & Atmospheric Sciences
Lipset, David	The New State of Nature: Rising Sea-levels, Climate Justice, and Community-based Adaptation in Papua New Guinea (2003-2011)	CONSERVATION & SOCIETY	Article	climate justice; rising sea-levels; community-based adaptation; resettlement discourse; Papua New Guinea	SEPIK-RAMU; MEN	If a legal 'vacuum' exists at the international level, and no domestic or national remedy can be found, and (non-government organisations) NGOs have not taken up their cause, then where may climate vulnerable people look to find adaptation strategies and remedies for the equity and justice issues contained within them? With the goal of investigating one kind of answer to this question, this case …	2013	11	2	10.4103/0972-4923.115726	http://dx.doi.org/10.4103/0972-4923.115726	0	0	0	0	1	1	0	0	0	0	2	Biodiversity Conservation; Environmental Studies	Biodiversity & Conservation; Environmental Sciences & Ecology
Nicholls, Robert J.; Kebede, Abiy S.	Indirect impacts of coastal climate change and sea-level rise: the UK example	CLIMATE POLICY	Article	adaptation; climate change; coastal infrastructure; indirect impacts; international dimensions; sea-level rise	SCENARIOS; TOURISM	Owing to globalization, the potential impacts of climate change/sea-level rise in one country/region are likely to affect and be felt elsewhere. Such indirect impacts could be significant but have received a limited analysis. This deficiency is addressed here using the indirect impacts on coastal infrastructure for the UK as an example. National opportunities and threats are identified. Potential…	2012	12		10.1080/14693062.2012.728792	http://dx.doi.org/10.1080/14693062.2012.728792	1	0	0	0	0	0	0	0	0	0	1	Environmental Studies; Public Administration	Environmental Sciences & Ecology; Public Administration
Riesto, Svava; Egberts, Linde; Lund, Anna Aslaug; Jorgensen, Gertrud	Plans for uncertain futures heritage and climate imaginaries in coastal climate adaptation	INTERNATIONAL JOURNAL OF HERITAGE STUDIES	Article	Coastal landscapes; climate imaginaries; sea-level rise; climate adaptation; dynamic approaches to heritage	MANAGEMENT; CULTURE	This article addresses uses of heritage in urban planning projects that seek to adapt coastal landscapes to increasing risks of flooding, storm surges, and sea level rise. We interrelate concepts from recent research on the climate-heritage-nexus with contemporary coastal climate adaptation projects to reveal some of the complex realities and nuances that are apparent on the ground, and to raise …	2022	28	3	10.1080/13527258.2021.2009538	http://dx.doi.org/10.1080/13527258.2021.2009538	0	0	1	0	0	0	0	1	0	0	2	Humanities, Multidisciplinary; Social Sciences, Interdisciplinary	Arts & Humanities - Other Topics; Social Sciences - Other Topics
Zhang, Fang; Lin, Ning; Kunreuther, Howard	Benefits of and strategies to update premium rates in the US National Flood Insurance Program under climate change	RISK ANALYSIS	Article; Early Access	affordability; climate change; NFIP flood insurance	SEA-LEVEL RISE; STORM-SURGE; ADAPTATION; IMPACTS; AREAS	The United States' National Flood Insurance Program (NFIP) has accumulated over $20 billion in debt to the US Treasury since 2005, partly due to discounted premiums on homes in flood-prone areas. To address this issue, FEMA introduced Risk Rating 2.0 in October 2021, which is able to assess and charge more accurate and equitable rates to homeowners. However, rates must be continually updated to a…				10.1111/risa.14048	http://dx.doi.org/10.1111/risa.14048	0	1	0	0	0	0	0	0	0	0	1	Public, Environmental & Occupational Health; Mathematics, Interdisciplinary Applications; Social Sciences, Mathematical Methods	Public, Environmental & Occupational Health; Mathematics; Mathematical Methods In Social Sciences
Leitch, Anne M.; Palutikof, J. P.; Rissik, D.; Boulter, S. L.; Tonmoy, Fahim N.; Webb, S.; Vidaurre, A. C. Perez; Campbell, M. C.	Co-development of a climate change decision support framework through engagement with stakeholders	CLIMATIC CHANGE	Article	Climate change adaptation; Coastal management; Australia; Coproduction of knowledge; Sea-level rise; Coastal hazards	COMMUNITY CONSULTATION; RISK-ASSESSMENT; KNOWLEDGE; SYSTEMS; BOUNDARY; SCIENCE; POLICY; COPRODUCTION; CREDIBILITY; ADAPTATION	For a decision support framework (DSF) to enable effective decision-making in climate change adaptation, it is important that stakeholders are involved in its development, in order to ensure that it is usable and useful. More specifically, stakeholder involvement may help to ensure that the DSF better meets user needs and expectations, as well as providing legitimate, relevant and trusted informa…	2019	153	4	10.1007/s10584-019-02401-0	http://dx.doi.org/10.1007/s10584-019-02401-0	1	0	0	0	0	0	0	0	0	0	1	Environmental Sciences; Meteorology & Atmospheric Sciences	Environmental Sciences & Ecology; Meteorology & Atmospheric Sciences
Omori, Yui	Preference Heterogeneity of Coastal Gray, Green, and Hybrid Infrastructure against Sea-Level Rise: A Choice Experiment Application in Japan	SUSTAINABILITY	Article	gray infrastructure; green infrastructure; hybrid infrastructure; seawalls; coastal forests; sea-level rise; choice experiments; mixed logit model	SPATIAL HEDONIC ANALYSIS; CLIMATE-CHANGE; MITIGATION; VULNERABILITY; THRESHOLDS; ADAPTATION; DEFENSE; DESIGN; IMPACT; FUTURE	Coastal zones are bearing the brunt of an increase in the likelihood of extreme events, coupled with sea-level rise (SLR). Conventionally, gray infrastructures, such as seawalls, have been constructed to reduce risks in limited coastal zone spaces. Nature-based approaches, known as green infrastructure, have been used in coastal defense, and their ecosystem-based disaster risk reduction functions…	2021	13	16	10.3390/su13168927	http://dx.doi.org/10.3390/su13168927	0	0	1	0	0	0	0	0	0	0	1	Green & Sustainable Science & Technology; Environmental Sciences; Environmental Studies	Science & Technology - Other Topics; Environmental Sciences & Ecology
Garola, Alvar; Lopex-Doriga, Uxia; Jimenez, Jose A.	The economic impact of sea level rise-induced decrease in the carrying capacity of Catalan beaches (NW Mediterranean, Spain)	OCEAN & COASTAL MANAGEMENT	Article	Sea-level rise; Economy; Coastal tourism; Shoreline erosion; GDP; Input-output analysis	CLIMATE-CHANGE; COSTA BRAVA; MANAGEMENT FRAMEWORKS; USERS EXPECTATIONS; COASTAL TOURISM; INPUT; PERCEPTIONS; VULNERABILITY; RECREATION; SCENARIOS	Sea-level rise (SLR)-induced erosion will contribute significantly to the reduction of the surface of beaches worldwide. In the absence of adaptation measures, this implies a decrease in the recreational carrying capacity provided by beaches, which in turn could significantly affect the economies of the areas associated with the sun and-beach tourism model. Here, we propose a methodology to asses…	2022	218		10.1016/j.ocecoaman.2022.106034	http://dx.doi.org/10.1016/j.ocecoaman.2022.106034	0	1	0	0	0	0	0	0	0	0	1	Oceanography; Water Resources	Oceanography; Water Resources
Tonmoy, Fahim Nawroz; El-Zein, Abbas	Vulnerability to sea level rise: A novel local-scale indicator-based assessment methodology and application to eight beaches in Shoalhaven, Australia	ECOLOGICAL INDICATORS	Article	Climate change vulnerability; Adaptation; Multi-criteria analysis; Sea-level rise; Coastal zone management; Decision making; Outranking	CLIMATE-CHANGE; COASTAL COMMUNITIES; DECISION-ANALYSIS; ADAPTATION; FRAMEWORK; CRITERIA; CHOICE; HAZARD; COUNTY	Vulnerability of a socio-ecological system to one or more climatic hazards depends on climatic, geophysical, socio-economic and institutional factors. In addition, vulnerability is a scale- and place-dependent concept. While decision-making on adaptation is often made by local government, only a small number of local-scale assessments have been conducted. When indicators are used, global utility …	2018	85		10.1016/j.ecolind.2017.10.010	http://dx.doi.org/10.1016/j.ecolind.2017.10.010	0	1	0	0	0	0	0	0	0	0	1	Biodiversity Conservation; Environmental Sciences	Biodiversity & Conservation; Environmental Sciences & Ecology
Gopalakrishnan, Sathya; McNamara, Dylan; Smith, Martin D.; Murray, A. Brad	Decentralized Management Hinders Coastal Climate Adaptation: The Spatial-dynamics of Beach Nourishment	ENVIRONMENTAL & RESOURCE ECONOMICS	Article	Beach nourishment; Climate adaptation; Sea level rise; Spatial-dynamic feedbacks	POLLUTION-CONTROL; COASTLINE MODEL; PROPERTY; SPILLOVERS; RESOURCES; QUALITY; IMPACT; SCALE	Climate change threatens to alter coastline erosion patterns in space and time and coastal communities adapt to these threats with decentralized shoreline stabilization measures. We model interactions between two neighboring towns, and explore welfare implications of spatial-dynamic feedbacks in the coastal zone. When communities are adjacent, the community with a wider beach loses sand to the co…	2017	67	4	10.1007/s10640-016-0004-8	http://dx.doi.org/10.1007/s10640-016-0004-8	0	1	1	0	0	0	0	0	0	0	2	Economics; Environmental Studies	Business & Economics; Environmental Sciences & Ecology
Portman, Michelle E.	Detached islands: Artificial islands as adaptation challenges in the making	ERDE	Article	ocean sprawl; artificial islands; Mediterranean Sea; sea reclamation; offshore islands	SEA-LEVEL RISE; CLIMATE-CHANGE; OCEAN SPRAWL; COASTAL; ENVIRONMENT; MANAGEMENT; EROSION; ISSUES	There is surprisingly little information and concern within academic literature in the field of coastal or marine planning and management related to the issue of artificial islands. This is particularly noteworthy considering the climate change phenomenon, vis a vis sea-level rise, the urgent need for adaptation, efforts aiming for sustainable use of coastal areas, and the recent focus in academi…	2019	150	3	10.12854/erde-2019-430	http://dx.doi.org/10.12854/erde-2019-430	0	0	1	0	0	0	0	0	0	0	1	Geography; Geography, Physical; Geosciences, Multidisciplinary	Geography; Physical Geography; Geology
Wong, PP	Where have all the beaches gone? Coastal erosion in the tropics	SINGAPORE JOURNAL OF TROPICAL GEOGRAPHY	Review	tropical coasts; beach erosion; tourist coasts; small island states	CORAL-REEFS; CLIMATE-CHANGE; PACIFIC ISLAND; EL-NINO; PROTECTION; GEOMORPHOLOGY; ENVIRONMENT; TOURISM; THREATS; TSUNAMI	From a physical geography perspective, tropical coasts are characterised by coral reefs, mangroves and carbonate beaches on atolls and low reef islands. They face threats not only from sea level rise, but also from human activities that destroy mangroves, degrade coral reefs and accelerate beach erosion. Physical conditions in the tropics are suitable for the ideal tourist beach. Conceptually, th…	2003	24	1	10.1111/1467-9493.00146	http://dx.doi.org/10.1111/1467-9493.00146	0	0	1	0	0	0	0	0	0	0	1	Geography	Geography
Aucelli, P.; Cinque, A.; Mattei, G.; Pappone, G.; Stefanile, M.	Coastal landscape evolution of Naples (Southern Italy) since the Roman period from archaeological and geomorphological data at Palazzo degli Spiriti site	QUATERNARY INTERNATIONAL	Article; Proceedings Paper	Coastal landscape evolution; Vertical ground movements; Archaeological sea-level markers; Submarine terraces; Roman period; Southern Italy	SEA-LEVEL CHANGES; CAMPI-FLEGREI-CALDERA; NEAPOLITAN YELLOW TUFF; SORRENTO PENINSULA; HOLOCENE LANDSCAPE; MEDITERRANEAN SEA; BAY; ARCHITECTURE; VOLCANISM; ERUPTION	The Posillipo promontory is an elongated tufaceous ridge located on the southern periphery of the Campi Flegrei active volcanic complex that hosts several underwater archaeological structures dated mostly in the 1st century BC and the Imperial age. The so-called Palazzo degli Spiriti, built in the 1st century BC along the coast of the Posillipo hill (Naples, Italy), is one of the most preserved R…	2018	483		10.1016/j.quaint.2017.12.040	http://dx.doi.org/10.1016/j.quaint.2017.12.040	0	0	1	0	0	0	0	0	0	0	1	Geography, Physical; Geosciences, Multidisciplinary	Physical Geography; Geology
Kopytko, Natalie; Perkins, John	Climate change, nuclear power, and the adaptation-mitigation dilemma	ENERGY POLICY	Article	Climate change adaptation; Climate change mitigation; Nuclear power		Many policy-makers view nuclear power as a mitigation for climate change. Efforts to mitigate and adapt to climate change, however, interact with existing and new nuclear power plants, and these installations must contend with dilemmas between adaptation and mitigation. This paper develops five criteria to assess the adaptation-mitigation dilemma on two major points: (1) the ability of nuclear po…	2011	39	1	10.1016/j.enpol.2010.09.046	http://dx.doi.org/10.1016/j.enpol.2010.09.046	1	1	0	0	0	0	0	0	0	0	2	Economics; Energy & Fuels; Environmental Sciences; Environmental Studies	Business & Economics; Energy & Fuels; Environmental Sciences & Ecology
Siriwardane-de Zoysa, Rapti	Beyond the wall: Dyking as an object of everyday governance in the Bay of Manila, Philippines	MARINE POLICY	Article	Coastal protection; Infrastructural politics; Sea level change adaptation; Informal settlements; Metro Manila; Evolutionary governance theory	SEA-LEVEL RISE; COASTAL PROTECTION; INFRASTRUCTURE; MANAGEMENT; POLITICS; CITY; CONFLICTS; RETREAT; SPACE; LIFE	Considering the visibility of infrastructural projects as a means of coastal protection against urban sea level change, this paper draws attention to dyking as both a form of 'defense' and as a means of 'dwelling' or living with/from water. By tracing the emergence of a recent donor-funded polder dyke in Metro Manila (Philippines), the paper focuses on the infrastructural politics of coastal prot…	2020	112		10.1016/j.marpol.2019.103661	http://dx.doi.org/10.1016/j.marpol.2019.103661	1	0	1	0	0	1	0	0	0	0	3	Environmental Studies; International Relations	Environmental Sciences & Ecology; International Relations
Lazar, Attila Nandor; Nicholls, Robert James; Hall, Jim William; Barbour, Emily Jane; Haque, Anisul	Contrasting development trajectories for coastal Bangladesh to the end of century	REGIONAL ENVIRONMENTAL CHANGE	Article	Integrated assessment model; Delta; Policy options; Development trajectories; Human wellbeing; Coastal adaptation	BRAHMAPUTRA-MEGHNA DELTA; SEA-LEVEL RISE; CLIMATE-CHANGE; SOIL-SALINITY; HUMAN MIGRATION; GANGES; MANAGEMENT; FRAMEWORK; VULNERABILITY; DISPLACEMENT	Bangladesh is one of the most climate-sensitive countries globally, creating significant challenges for future development. Here we apply an integrated assessment model - Delta Dynamic Integrated Emulator Model (Delta DIEM) - to the south-west coastal zone of Bangladesh to explore the outcomes of four contrasting and plausible development trajectories under different climate and socio-economic sc…	2020	20	3	10.1007/s10113-020-01681-y	http://dx.doi.org/10.1007/s10113-020-01681-y	0	1	1	0	0	0	0	0	0	0	2	Environmental Sciences; Environmental Studies	Environmental Sciences & Ecology
Chow, Jeffrey	Mangrove management for climate change adaptation and sustainable development in coastal zones	JOURNAL OF SUSTAINABLE FORESTRY	Article	Bangladesh; climate change adaptation; coastal erosion; ecosystem service; land accretion; mangrove plantation; Sustainable Development Goals	SEA-LEVEL-RISE; ELEVATION CHANGE; FORESTS; BANGLADESH; ACCRETION; VULNERABILITY; ECOSYSTEMS; EXPANSION; PACIFIC; AFFORESTATION	Due to their prevalence in developing countries and the range of ecosystem services they provide, projects aimed at promoting mangroves align with several of the UN Sustainable Development Goals-specifically Goals 13, 14, and 15-which concern adaptation to climate change and the sustainable management of forest and coastal resources. Although mangroves themselves are sensitive to climate change, …	2018	37	2	10.1080/10549811.2017.1339615	http://dx.doi.org/10.1080/10549811.2017.1339615	0	0	1	0	0	0	0	0	0	0	1	Forestry	Forestry
Koerth, Jana; Jones, Nikoleta; Vafeidis, Athanasios T.; Dimitrakopoulos, Panayiotis G.; Melliou, Androniki; Chatzidimitriou, Evaggelia; Koukoulas, Sotirios	Household adaptation and intention to adapt to coastal flooding in the Axios - Loudias - Aliakmonas National Park, Greece	OCEAN & COASTAL MANAGEMENT	Article		SEA-LEVEL RISE; CLIMATE-CHANGE; PROTECTED AREA; MOTIVATION; PREPAREDNESS; BEHAVIOR; PERCEPTIONS; RESIDENTS; IMPACTS; FUTURE	As a consequence of sea-level rise, coastal areas will more often experience extreme flooding in the future. Household-level adaptation is a form of accommodation that reduces vulnerability to flooding and can complement, or provide an alternative to, coastal protection. In this study we examine anticipatory adaptation to coastal flooding at household-level in the Axios - Loudias - Aliakmonas Nat…	2013	82		10.1016/j.ocecoaman.2013.05.008	http://dx.doi.org/10.1016/j.ocecoaman.2013.05.008	0	0	1	1	0	0	0	1	0	0	3	Oceanography; Water Resources	Oceanography; Water Resources
Toimil, Alexandra; Diaz-Simal, Pedro; Losada, Inigo J.; Camus, Paula	Estimating the risk of loss of beach recreation value under climate change	TOURISM MANAGEMENT	Article	Climate change; Extreme events; Beach recreation; Tourism; Erosion risk; Probabilistic estimates; Uncertainty	SEA-LEVEL RISE; COSTA BRAVA; COASTAL; TOURISM; EROSION; CONSEQUENCES; MANAGEMENT; VALUATION; QUALITY; DEMAND	Shoreline recession due to the combined effect of waves, tides and sea level rise is increasingly becoming a major threat to beaches, one of the main assets of seaside tourist destinations. Given such an uncertain future climate and the climate-sensitive nature of many decisions that affect the long term, there is a growing need to shift current approaches towards probabilistic frameworks able to…	2018	68		10.1016/j.tourman.2018.03.024	http://dx.doi.org/10.1016/j.tourman.2018.03.024	0	1	0	0	0	0	0	0	0	0	1	Environmental Studies; Hospitality, Leisure, Sport & Tourism; Management	Environmental Sciences & Ecology; Social Sciences - Other Topics; Business & Economics
Tsvetanov, Tsvetan G.; Shah, Farhed A.	The economic value of delaying adaptation to sea-level rise: An application to coastal properties in Connecticut	CLIMATIC CHANGE	Article		CLIMATE-CHANGE; IMPACTS; COST	The magnitude and frequency of coastal storms are expected to increase with rising global sea levels, which necessitates evaluating coastal flood adaptation measures. This study examines an important issue in the context of coastal flood protection, namely, the decision when to adopt protection measures. For any given coastal region, our benefit-cost framework allows us to determine the optimal t…	2013	121	2	10.1007/s10584-013-0848-7	http://dx.doi.org/10.1007/s10584-013-0848-7	0	1	0	0	0	0	0	0	0	0	1	Environmental Sciences; Meteorology & Atmospheric Sciences	Environmental Sciences & Ecology; Meteorology & Atmospheric Sciences
Zhao, Liyuan; Song, Jie; Peng, Zhong-Ren	Modeling Land-Use Change and Population Relocation Dynamics in Response to Different Sea Level Rise Scenarios: Case Study in Bay County, Florida	JOURNAL OF URBAN PLANNING AND DEVELOPMENT	Article	Sea level rise; Land-use model; Population dynamics; Cellular automata	CLIMATE-CHANGE; CELLULAR-AUTOMATA; IMPACT; ADAPTATION; AREAS; COAST	Growing rates of sea level rise (SLR) are expected to result in permanent inundation, episodic flooding, and other hazards in coastal regions, presenting an increasing threat to and high pressure on coastal ecosystems. This study presents an integrated research framework to investigate the effects of SLR on land use and explore the corresponding adaptation planning strategies on land-use change a…	2017	143	3	10.1061/(ASCE)UP.1943-5444.0000398	http://dx.doi.org/10.1061/(ASCE)UP.1943-5444.0000398	0	0	1	0	0	0	0	0	0	0	1	Engineering, Civil; Regional & Urban Planning; Urban Studies	Engineering; Public Administration; Urban Studies
Student, Jillian; Lamers, Machiel; Amelung, Bas	A dynamic vulnerability approach for tourism destinations	JOURNAL OF SUSTAINABLE TOURISM	Article	Vulnerability; dynamic approach; systems thinking; companion modelling; human-environmental dynamics; coastal tourism destination; sea level rise (SLR)	CLIMATE-CHANGE; DISASTER VULNERABILITY; FRAMEWORK; SUSTAINABILITY; RESILIENCE; MANAGEMENT; SEA; ADAPTATION; COMMUNITY; BARBADOS	Tourism destinations are vulnerable to increasing environmental change. The available scientific knowledge, however, is of little practical use as it is too aggregate, too conceptual, or too static. Various authors have called for dynamic vulnerability assessments, but the principles for dynamic vulnerability assessments have not been specified nor is it clear how to operationalise these principl…	2020	28	3	10.1080/09669582.2019.1682593	http://dx.doi.org/10.1080/09669582.2019.1682593	1	0	1	0	0	0	0	0	0	0	2	Green & Sustainable Science & Technology; Hospitality, Leisure, Sport & Tourism	Science & Technology - Other Topics; Social Sciences - Other Topics
Hamilton, Jacqueline M.	Coastal landscape and the hedonic price of accommodation	ECOLOGICAL ECONOMICS	Article	accommodation price; hedonic price technique; coastal landscape; climate change; adaptation	CLIMATE; PREFERENCES	The impact of climate change on tourism has been examined in terms of changes in a destination's climate; the impact of ancillary effects such as sea-level rise has been neglected. In this study the role that coastal and other landscape features have on the attractiveness of tourist destinations is examined using the hedonic price technique. The average price of accommodation in the coastal distr…	2007	62	3-4	10.1016/j.ecolecon.2006.08.001	http://dx.doi.org/10.1016/j.ecolecon.2006.08.001	0	1	0	0	0	0	0	0	0	0	1	Ecology; Economics; Environmental Sciences; Environmental Studies	Environmental Sciences & Ecology; Business & Economics
Vousdoukas, Michalis, I; Mentaschi, Lorenzo; Hinkel, Jochen; Ward, Philip J.; Mongelli, Ignazio; Ciscar, Juan-Carlos; Feyen, Luc	Economic motivation for raising coastal flood defenses in Europe	NATURE COMMUNICATIONS	Article		CLIMATE-CHANGE RESEARCH; STORM-SURGE CLIMATE; SEA-LEVEL RISE; COSTS; ADAPTATION; PROTECTION; FRAMEWORK; BENEFITS; IMPACTS; RETREAT	Extreme sea levels (ESLs) in Europe could rise by as much as one metre or more by the end of this century due to climate change. This poses significant challenges to safeguard coastal communities. Here we present a comprehensive analysis of economically efficient protection scenarios along Europe's coastlines during the present century. We employ a probabilistic framework that integrates dynamic …	2020	11	1	10.1038/s41467-020-15665-3	http://dx.doi.org/10.1038/s41467-020-15665-3	0	1	0	0	0	0	0	0	0	0	1	Multidisciplinary Sciences	Science & Technology - Other Topics
Lantz, Trevor C.; Moffat, Nina D.; Jones, Benjamin M.; Chen, Qi; Tweedie, Craig E.	Mapping Exposure to Flooding in Three Coastal Communities on the North Slope of Alaska Using Airborne LiDAR	COASTAL MANAGEMENT	Article	Arctic; climate change; coastal communities; coastal exposure; infrastructure damage; vulnerability	SEA-LEVEL RISE; CLIMATE-CHANGE; BEAUFORT SEA; STORM-SURGE; PUBLIC INFRASTRUCTURE; INTEGRATED ASSESSMENT; YUKON-TERRITORY; HERSCHEL ISLAND; BARROW; VULNERABILITY	The intensification of coastal storms, combined with declining sea ice cover, sea level rise, and changes to permafrost conditions, will likely increase the incidence and impact of storm surge flooding in Arctic coastal environments. In coastal communities accurate information on the exposure of infrastructure can make an important contribution to adaptation planning. In this study, we use high r…	2020	48	2	10.1080/08920753.2020.1732798	http://dx.doi.org/10.1080/08920753.2020.1732798	0	0	1	0	0	0	0	0	0	0	1	Environmental Sciences; Environmental Studies	Environmental Sciences & Ecology
Akerlof, Karen; Merrill, Jennifer; Yusuf, Juita-Elena (Wie); Covi, Michelle; Rohring, Elizabeth	Key beliefs and attitudes for sea-level rise policy	COASTAL MANAGEMENT	Article	adaptation; Mid-Atlantic; policy; public opinion; surveys	HURRICANE SANDY; FEAR APPEALS; CLIMATE; RELOCATION; PERCEPTIONS; OPINION; IMPACT; COAST; STAY	This article reviews key measures of public opinion on sea-level rise (SLR): beliefs, attitudes, issue prioritization, and policy support. To do so, we first assess the influence of SLR beliefs and attitudes on issue prioritization and policy support using state-level data. Then, we compare the state findings to other surveys conducted in a hot spot of rising coastal waters, the U.S. Mid-Atlantic…	2019	47	4	10.1080/08920753.2019.1619903	http://dx.doi.org/10.1080/08920753.2019.1619903	1	0	0	0	0	0	0	0	0	0	1	Environmental Sciences; Environmental Studies	Environmental Sciences & Ecology
Lincke, Daniel; Wolff, Claudia; Hinkel, Jochen; Vafeidis, Athanasios; Blickensdoerfer, Lukas; Skugor, Daria	The effectiveness of setback zones for adapting to sea-level rise in Croatia	REGIONAL ENVIRONMENTAL CHANGE	Article	Coastal setback; Construction restriction; Managed realignment; Coastal protection; Coastal retreat	COSTS	The Mediterranean coastal zone is particularly vulnerable to climate-induced sea-level rise due to rapid coastal development, leading to increased flood exposure in coastal areas. In Croatia, the share of developed coastline is still lower than in other Mediterranean countries, but development has accelerated since the 1960s. Available assessments of future coastal flood risk take into account ad…	2020	20	2	10.1007/s10113-020-01628-3	http://dx.doi.org/10.1007/s10113-020-01628-3	0	1	1	0	0	0	0	0	0	0	2	Environmental Sciences; Environmental Studies	Environmental Sciences & Ecology
Rocle, Nicolas; Dachary-Bernard, Jeanne; Rey-Valette, Helene	Moving towards multi-level governance of coastal managed retreat: Insights and prospects from France	OCEAN & COASTAL MANAGEMENT	Article	Managed retreat; Sea-level rise; Coastal adaptation; Acceptability; Multi-level governance; France	CLIMATE-CHANGE; ADAPTATION PATHWAYS; RELOCATION; INSURANCE; HAZARD; RISKS; AREAS; HARD	Policies aimed at adaptation to sea-level rise advocate new approaches, no longer based only on protection but also seeking to reduce the vulnerability of densely-urbanized coastal zones, especially through managed retreat or anticipatory relocation. However, such relocation faces substantial challenges and constraints at all governance and policy scales. This article elucidates some of the socia…	2021	213		10.1016/j.ocecoaman.2021.105892	http://dx.doi.org/10.1016/j.ocecoaman.2021.105892	1	0	1	0	0	0	0	0	0	0	2	Oceanography; Water Resources	Oceanography; Water Resources
Covi, Michelle P.; Brewer, Jennifer F.; Kain, Donna J.	Sea level rise hazardscapes of North Carolina: Perceptions of risk and prospects for policy	OCEAN & COASTAL MANAGEMENT	Article	Climate change adaptation; Political ecology of hazards; Local government; Risk communication; Environmental justice	CLIMATE-CHANGE ADAPTATION; PUBLIC ENGAGEMENT; COASTAL; VULNERABILITY; FRAMEWORK; BARRIERS; UNCERTAINTY; JUSTICE	Like other risk management strategies, effective sea level rise response must suit local socio-ecological contexts. These include particular civic discourses, perceptions of agency, and analytic deliberation, the latter integrating scientific information with local knowledge and social values. We describe three cases in eastern North Carolina, in the southeastern United States, with differing con…	2021	212		10.1016/j.ocecoaman.2021.105809	http://dx.doi.org/10.1016/j.ocecoaman.2021.105809	1	0	0	0	0	0	0	1	0	1	3	Oceanography; Water Resources	Oceanography; Water Resources
Schwaller, Nora Louise; Kelmenson, Sophie; BenDor, Todd K.; Spurlock, Danielle	From abstract futures to concrete experiences: How does political ideology interact with threat perception to affect climate adaptation decisions?	ENVIRONMENTAL SCIENCE & POLICY	Article	Climate adaptation; Theory of planned behavior; Protection motivation theory; Flooding; Sea level rise; Coastal climate adaptation	SEA-LEVEL RISE; PLANNED BEHAVIOR; POLICY; PROTECTION; COMMUNICATION; VALUES; MODEL; POLITICIZATION; DETERMINANTS; ORIENTATION	Climate change forecasts predict impacts that will increasingly expose coastal residents to existential risks, necessitating aggressive adaptation. While the polarization of climate change attitudes in American politics represents a barrier to climate adaptation efforts, it is not well-understood how political ideology mediates how individuals connect the abstract concept of climate change to con…	2020	112		10.1016/j.envsci.2020.07.001	http://dx.doi.org/10.1016/j.envsci.2020.07.001	1	0	0	0	0	0	0	1	0	0	2	Environmental Sciences	Environmental Sciences & Ecology
Hallegatte, Stephane; Green, Colin; Nicholls, Robert J.; Corfee-Morlot, Jan	Future flood losses in major coastal cities	NATURE CLIMATE CHANGE	Article		SEA-LEVEL RISE; NEW-ORLEANS; HURRICANE KATRINA; PORT CITIES; VULNERABILITY	Flood exposure is increasing in coastal cities(1,2) owing to growing populations and assets, the changing climate(3), and subsidence(4-6). Here we provide a quantification of present and future flood losses in the 136 largest coastal cities. Using a new database of urban protection and different assumptions on adaptation, we account for existing and future flood defences. Average global flood los…	2013	3	9	10.1038/NCLIMATE1979	http://dx.doi.org/10.1038/NCLIMATE1979	0	1	0	0	0	0	0	0	0	0	1	Environmental Sciences; Environmental Studies; Meteorology & Atmospheric Sciences	Environmental Sciences & Ecology; Meteorology & Atmospheric Sciences
Hernandez-Delgado, E. A.	The emerging threats of climate change on tropical coastal ecosystem services, public health, local economies and livelihood sustainability of small islands: Cumulative impacts and synergies	MARINE POLLUTION BULLETIN	Review	Climate change adaptation; Community livelihood; Coral reefs; Environmental decline; Public health; Vulnerability	SEA-LEVEL RISE; PLEISTOCENE CORAL-REEFS; NORTH-ATLANTIC OCEAN; LAND-USE; POTENTIAL IMPACTS; WATER-QUALITY; THERMOHALINE CIRCULATION; CONSERVATION STRATEGIES; HURRICANE INTENSITIES; ADAPTIVE GOVERNANCE	Climate change has significantly impacted tropical ecosystems critical for sustaining local economies and community livelihoods at global scales. Coastal ecosystems have largely declined, threatening the principal source of protein, building materials, tourism-based revenue, and the first line of defense against storm swells and sea level rise (SLR) for small tropical islands. Climate change has …	2015	101	1	10.1016/j.marpolbul.2015.09.018	http://dx.doi.org/10.1016/j.marpolbul.2015.09.018	1	0	0	0	0	0	0	0	0	0	1	Environmental Sciences; Marine & Freshwater Biology	Environmental Sciences & Ecology; Marine & Freshwater Biology
McMichael, Celia; Farbotko, Carol; Piggott-McKellar, Annah; Powell, Teresia; Kitara, Merineta	Rising seas, immobilities, and translocality in small island states: case studies from Fiji and Tuvalu	POPULATION AND ENVIRONMENT	Article	Small islands; Immobility; Relocation; Sea level rise; Fiji; Tuvalu	CLIMATE-CHANGE; LEVEL RISE; ENVIRONMENTAL-CHANGE; CHANGING CLIMATE; PLACE ATTACHMENT; REEF ISLANDS; MIGRATION; ADAPTATION; RELOCATION; POPULATIONS	As increasing global temperatures lead to sea level rise and associated impacts (e.g. flooding, erosion, saltwater intrusion), the relocation of people and assets away from sites of coastal risk has been viewed by some as a certainty. However, many people affected by emerging coastal changes remain in sites of residence. Here we examine the experiences of residents in three low-lying villages acr…	2021	43	1	10.1007/s11111-021-00378-6	http://dx.doi.org/10.1007/s11111-021-00378-6	0	0	1	0	0	1	0	0	0	0	2	Demography; Environmental Studies	Demography; Environmental Sciences & Ecology
Bukvic, Anamaria; Borate, Aishwarya	Developing coastal relocation policy: lessons learned from the FEMA Hazard Mitigation Grant Program	ENVIRONMENTAL HAZARDS-HUMAN AND POLICY DIMENSIONS	Article	Acquisition; relocation; buyouts; hazard mitigation; sea level rise; coastal flooding	CLIMATE; RESETTLEMENT; EXPERIENCE; RECOVERY; BUYOUTS; RETREAT; RISK	Relocation is increasingly being considered a viable adaptation strategy in some coastal locations. Even though recent coastal disasters and a higher awareness of sea level rise have accentuated the importance of relocation, this is not a new strategy and has been applied as an effective hazard mitigation measure over the last three decades. The main objective of this paper is to evaluate the acq…	2021	20	3	10.1080/17477891.2020.1804819	http://dx.doi.org/10.1080/17477891.2020.1804819	1	0	1	0	0	0	0	0	0	0	2	Environmental Studies	Environmental Sciences & Ecology
McNamara, Dylan E.; Keeler, Andrew	A coupled physical and economic model of the response of coastal real estate to climate risk	NATURE CLIMATE CHANGE	Article		SEA-LEVEL RISE; BEACH NOURISHMENT	Barring an unprecedented large-scale effort to raise island elevation, barrier-island communities common along the US East Coast are likely to eventually face inundation of the existing built environment(1) on a timescale that depends on uncertain climatic forcing. Between the present and when a combination of sea-level rise and erosion renders these areas uninhabitable, communities must choose l…	2013	3	6	10.1038/NCLIMATE1826	http://dx.doi.org/10.1038/NCLIMATE1826	0	1	0	0	0	0	0	0	0	0	1	Environmental Sciences; Environmental Studies; Meteorology & Atmospheric Sciences	Environmental Sciences & Ecology; Meteorology & Atmospheric Sciences
Rahman, H. M. Tuihedur; Sherren, Kate; van Proosdij, Danika	Institutional Innovation for Nature-Based Coastal Adaptation: Lessons from Salt Marsh Restoration in Nova Scotia, Canada	SUSTAINABILITY	Article	institutional entrepreneurship; polycentricity; bureaucratic autonomy; institutional inertia; sea-level rise	CLIMATE-CHANGE-ADAPTATION; PATH DEPENDENCE; ENTREPRENEURSHIP; FRAMEWORK; INFRASTRUCTURE; ORGANIZATION; LEGITIMACY; MANAGEMENT; INSIGHTS; INERTIA	Sea-levels have been rising at a faster rate than expected. Because of the maladaptive outcomes of engineering-based hard coastal protection infrastructure, policy makers are looking for alternative adaptation approaches to buffer against coastal flooding commonly known as nature-based coastal adaptation (NbCA). However, how to implement NbCA under an institutional structure demonstrating 'inerti…	2019	11	23	10.3390/su11236735	http://dx.doi.org/10.3390/su11236735	1	0	0	0	0	0	0	0	0	0	1	Green & Sustainable Science & Technology; Environmental Sciences; Environmental Studies	Science & Technology - Other Topics; Environmental Sciences & Ecology
Knott, Jayne E.; Jacobs, Jennifer M.; Sias, Jo E.; Kirshen, Paul; Dave, Eshan, V	A Framework for Introducing Climate-Change Adaptation in Pavement Management	SUSTAINABILITY	Article	pavements; climate change; sea-level rise; adaptation planning; groundwater rise; temperature rise; infrastructure; resiliency; life-cycle costs; pavement management systems	ADAPTIVE POLICY PATHWAYS; DESIGN; COSTS; INFRASTRUCTURE; TEMPERATURE; PERFORMANCE	Greenhouse gas emissions have caused global temperatures to rise since the mid-20th century accompanied by sea-level rise (SLR). Temperature increases and SLR-induced groundwater rise have been shown to cause premature pavement failure in many roadway structures. Hybrid bottom-up/top-down (hybrid) adaptation approaches have shown promise by initially investigating an asset's response to increment…	2019	11	16	10.3390/su11164382	http://dx.doi.org/10.3390/su11164382	1	0	0	0	0	0	0	0	0	0	1	Green & Sustainable Science & Technology; Environmental Sciences; Environmental Studies	Science & Technology - Other Topics; Environmental Sciences & Ecology
Magnan, Alexandre K.; Duvat, Virginie K. E.	Towards adaptation pathways for atoll islands. Insights from the Maldives	REGIONAL ENVIRONMENTAL CHANGE	Article	Atoll islands; Ocean change; Adaptation pathways; Path-dependency	SEA-LEVEL RISE; CLIMATE-CHANGE; CORAL-REEFS; COASTAL ADAPTATION; MIGRATION; VULNERABILITY; LESSONS; FUTURE; RESETTLEMENT; LIVELIHOODS	Coastal areas host a significant part of the world population and of humankind's adaptation needs in the face of effects of climate change, especially sea-level rise and ocean warming and acidification. Atoll islands illustrate frontline situations due to their biophysical (low elevation, small land area, 360 degrees-exposure to waves, limited natural resources and fragile ecosystems) and human (…	2020	20	4	10.1007/s10113-020-01691-w	http://dx.doi.org/10.1007/s10113-020-01691-w	1	0	1	0	0	0	0	0	0	0	2	Environmental Sciences; Environmental Studies	Environmental Sciences & Ecology
Schernewski, Gerald; Schumacher, Johanna; Weisner, Eva; Donges, Larissa	A combined coastal protection, realignment and wetland restoration scheme in the southern Baltic: planning process, public information and participation	JOURNAL OF COASTAL CONSERVATION	Article; Proceedings Paper	Hutelmoor; Climate change adaptation; Public perception; Systems approach framework; Integrated coastal zone management; Sea level rise; Erosion; Brackish moors	MANAGED REALIGNMENT; CLIMATE-CHANGE; SEA REGION; PERCEPTIONS; EUROPE; UK	Markgrafenheide-Hutelmoor covers a total area of 1000 ha (about 490 ha are coastal moor) and a coastline of about 6 km. This touristy area belongs to the city of Rostock in Germany. As response to sea level rise and heavy coastal erosion, the small seaside resort Markgrafenheide received a comprehensive storm surge protection until 2006. Subsequently, the adjacent Hutelmoor was flooded with the a…	2018	22	3	10.1007/s11852-017-0542-4	http://dx.doi.org/10.1007/s11852-017-0542-4	0	0	1	0	0	0	0	0	1	0	2	Biodiversity Conservation; Environmental Sciences; Marine & Freshwater Biology; Water Resources	Biodiversity & Conservation; Environmental Sciences & Ecology; Marine & Freshwater Biology; Water Resources
Nunn, Patrick D.; Runman, John; Falanruw, Margie; Kumar, Roselyn	Culturally grounded responses to coastal change on islands in the Federated States of Micronesia, northwest Pacific Ocean	REGIONAL ENVIRONMENTAL CHANGE	Article	Pacific; Island; Micronesia; Coastal change; Climate change; Adaptation	CLIMATE-CHANGE ADAPTATION; COMMUNITY; SETTLEMENT; KNOWLEDGE; DISASTER; LESSONS; CONTEXT; SYSTEMS; TUVALU; MIDDLE	The characterization of Pacific Islands as especially vulnerable to climate change often undervalues the cultural resilience of their inhabitants. On many Micronesian islands, coastal stone-built structures are the most visible type of tangible cultural resilience and have endured for perhaps 1000 years or more. A distinction is recognized between older structures, likely built in response to sea…	2017	17	4	10.1007/s10113-016-0950-2	http://dx.doi.org/10.1007/s10113-016-0950-2	0	0	0	0	0	1	1	0	0	0	2	Environmental Sciences; Environmental Studies	Environmental Sciences & Ecology
Abel, Nick; Gorddard, Russell; Harman, Ben; Leitch, Anne; Langridge, Jennifer; Ryan, Anthony; Heyenga, Sonja	Sea level rise, coastal development and planned retreat: analytical framework, governance principles and an Australian case study	ENVIRONMENTAL SCIENCE & POLICY	Article	Coastal flooding; Climate change; Thresholds; Uncertainty; Path-dependency; Rules; Incentives; Resilience; Governance	CLIMATE-CHANGE; POSITIVE THEORY; ADAPTATION; MANAGEMENT; MANGROVES; GROWTH; WATER; BAY	Coastal development is spreading along the World's coasts. Sea levels are rising, so major future asset losses are expected. Planned retreat from the sea behind natural ecological defences is one adaptation option. To maintain it, land could he set aside for colonisation by coastal ecosystems, or buildings constructed on condition they are removed when sea level reaches a specified distance from …	2011	14	3	10.1016/j.envsci.2010.12.002	http://dx.doi.org/10.1016/j.envsci.2010.12.002	1	1	0	0	0	0	0	1	0	0	3	Environmental Sciences	Environmental Sciences & Ecology
Carro, Inti; Seijo, Leonardo; Nagy, Gustavo J.; Lagos, Ximena; Gutierrez, Ofelia	Building capacity on ecosystem-based adaptation strategy to cope with extreme events and sea-level rise on the Uruguayan coast	INTERNATIONAL JOURNAL OF CLIMATE CHANGE STRATEGIES AND MANAGEMENT	Article	Stakeholders; Green infrastructure; Climate vulnerability; Integrated coastal management; Rio de la Plata estuary Coast; Socio-institutional capacity building	CLIMATE ADAPTATION; LATIN-AMERICA; VULNERABILITY; MANAGEMENT; PERCEPTION; VEGETATION; EVOLUTION; KNOWLEDGE; EXCHANGE; ECOPLATA	Purpose This study aims to show a case study of ecosystem-based adaptation (EbA) measures to increase coastal system's resilience to extreme weather events and sea-level rise (SLR) implemented at Kiyu (Uruguayan coast of the Rio de la Plata river estuary). Design/methodology/approach A participatory process involving the community and institutional stakeholders was carried out to select and prior…	2018	10	4	10.1108/IJCCSM-07-2017-0149	http://dx.doi.org/10.1108/IJCCSM-07-2017-0149	1	0	1	1	0	0	0	0	0	0	3	Environmental Studies	Environmental Sciences & Ecology
Bukvic, Anamaria; Gohlke, Julia; Borate, Aishwarya; Suggs, Jessica	Aging in Flood-Prone Coastal Areas: Discerning the Health and Well-Being Risk for Older Residents	INTERNATIONAL JOURNAL OF ENVIRONMENTAL RESEARCH AND PUBLIC HEALTH	Article	aging; adaptation; climate change; coastal; vulnerability	SEA-LEVEL RISE; POSTTRAUMATIC-STRESS-DISORDER; QUALITY-OF-LIFE; HURRICANE KATRINA; CLIMATE-CHANGE; NEW-YORK; DISASTER PREPAREDNESS; PHYSICAL HEALTH; HAMPTON ROADS; NEW-ORLEANS	Coastal communities are increasingly exposed to more intense and frequent hurricanes, accelerated sea-level rise, and prolonged tidal inundation, yet they are often a preferred retirement destination for older adults vulnerable to flooding and extreme weather events. The unique physical and psychosocial challenges of older population age 65 and over may affect their level of preparedness, capacit…	2018	15	12	10.3390/ijerph15122900	http://dx.doi.org/10.3390/ijerph15122900	0	0	1	1	0	0	0	0	0	0	2	Environmental Sciences; Public, Environmental & Occupational Health	Environmental Sciences & Ecology; Public, Environmental & Occupational Health
Becker, Austin; Chase, Nathan T. L.; Fischer, Martin; Schwegler, Ben; Mosher, Keith	A method to estimate climate-critical construction materials applied to seaport protection	GLOBAL ENVIRONMENTAL CHANGE-HUMAN AND POLICY DIMENSIONS	Article	Climate adaptation; Demand estimation; Port protection; Sea level change; Coastal infrastructure resilience	STORM SURGES	Climate adaptation for coastal infrastructure projects raises unique challenges because global-scale environmental changes may require similar projects to be completed in many locations over the same time frame. Existing methods to forecast resource demand and capacity do not consider this phenomenon of a global change affecting many localities and the resulting increased demand for resources. Cu…	2016	40		10.1016/j.gloenvcha.2016.07.008	http://dx.doi.org/10.1016/j.gloenvcha.2016.07.008	0	0	1	0	0	0	0	0	0	0	1	Environmental Sciences; Environmental Studies; Geography	Environmental Sciences & Ecology; Geography
Koerth, Jana; Vafeidis, Athanasios T.; Hinkel, Jochen; Sterr, Horst	What motivates coastal households to adapt pro-actively to sea-level rise and increasing flood risk?	REGIONAL ENVIRONMENTAL CHANGE	Article	Household-level adaptation; Coastal flooding; Protection Motivation Theory; Self-efficacy	PROTECTION MOTIVATION; CLIMATE-CHANGE; FEAR APPEALS; INTERVENTION; METAANALYSIS; PERCEPTIONS; PREDICTION; ADHERENCE	Individuals are able to contribute in reducing vulnerability to climate change and extreme events. This study addresses the question of what motivates coastal dwellers to adapt proactively to rising sea-levels and associated flood events. Data were collected through a questionnaire survey that was carried out in Germany and Denmark. Two elements based on variables of the Protection Motivation The…	2013	13	4	10.1007/s10113-012-0399-x	http://dx.doi.org/10.1007/s10113-012-0399-x	0	0	1	0	0	0	0	1	0	0	2	Environmental Sciences; Environmental Studies	Environmental Sciences & Ecology
Bick, I. Avery; Santiago Tate, Adrian F.; Serafin, Katherine A.; Miltenberger, Alex; Anyansi, Ifeoma; Evans, Max; Ortolano, Leonard; Ouyang, Derek; Suckale, Jenny	Rising Seas, Rising Inequity? Communities at Risk in the San Francisco Bay Area and Implications for Adaptation Policy	EARTHS FUTURE	Article	sea level rise; inequity; risk assessment; displacement; adaptation; modeling	FLOOD INSURANCE PROGRAM; COASTAL VULNERABILITY; SOCIAL VULNERABILITY; LEVEL RISE; HOMELESSNESS; IMPACT; CHALLENGES; DISASTER; ART	Increasing coastal flooding threatens urban centers worldwide. Projections of physical damages to structures and their contents can characterize the monetary scale of risk, but they lack relevant socioeconomic context. The impact of coastal flooding on communities hinges not only on the cost, but on the ability of households to pay for the damages. Here, we repurpose probabilistic risk assessment…	2021	9	7	10.1029/2020EF001963	http://dx.doi.org/10.1029/2020EF001963	0	1	0	0	0	0	0	0	0	0	1	Environmental Sciences; Geosciences, Multidisciplinary; Meteorology & Atmospheric Sciences	Environmental Sciences & Ecology; Geology; Meteorology & Atmospheric Sciences
Boer, H.	Policy options for, and constraints on, effective adaptation for rivers and wetlands in northeast Queensland	AUSTRALASIAN JOURNAL OF ENVIRONMENTAL MANAGEMENT	Article	climate change; adaptation policies; rivers; wetland ecosystems	SEA-LEVEL RISE; CLIMATE-CHANGE; MANAGEMENT; COASTAL; BIODIVERSITY; CONSERVATION; RESTORATION; IMPACTS; SCOPE	Developing and implementing effective adaptation policies for freshwater and estuarine systems in Australia will be a significant challenge in a rapidly changing climate. The broad aims of climate change adaptation policies are to reduce vulnerability and increase the adaptive capacity and resilience of ecosystems to climate change impacts. There are a range of adaptation policy options relevant …	2010	17	3	10.1080/14486563.2010.9725262	http://dx.doi.org/10.1080/14486563.2010.9725262	1	0	0	0	0	0	0	0	0	0	1	Environmental Studies	Environmental Sciences & Ecology
Mafi-Gholami, Davood; Jaafari, Abolfazl; Zenner, Eric K.; Kamari, Akram Nouri; Bui, Dieu Tien	Vulnerability of coastal communities to climate change: Thirty-year trend analysis and prospective prediction for the coastal regions of the Persian Gulf and Gulf of Oman	SCIENCE OF THE TOTAL ENVIRONMENT	Article	Vulnerability; Coastal hazard; Climate change; Adaptation; Demographic indicators, RCP 8.5	STUDY MANGROVE FORESTS; SEA-LEVEL RISE; SOCIAL VULNERABILITY; HORMOZGAN PROVINCE; NATURAL HAZARDS; CHANGE IMPACTS; RESILIENCE; ADAPTATION; INDICATORS; FRAMEWORK	This study relates changes in social vulnerability of 20 counties on the northern coasts of the Persian Gulf (PG) and the Gulf of Oman (GO) over a 30-year period (1988-2017) to changing socio-economic conditions and environmental (climate) hazard. Social vulnerability in 2030, 2040 and 2050 is predicted based on the RCP8.5 climate change scenario that projects drought intensities and rising sea l…	2020	741		10.1016/j.scitotenv.2020.140305	http://dx.doi.org/10.1016/j.scitotenv.2020.140305	0	1	1	0	0	0	1	0	0	0	3	Environmental Sciences	Environmental Sciences & Ecology
Kettle, Nathan P.; Dow, Kirstin	Comparing Coastal Planner Expectations of Change to Climate Science Projections	JOURNAL OF ENVIRONMENTAL POLICY & PLANNING	Article	Expectations; climate change; planners; perceived uncertainty; coastal	UNITED-STATES; PEOPLE KNOW; SEA; UNCERTAINTY; PERCEPTIONS; INFORMATION; COMMUNICATION; ADAPTATION; KNOWLEDGE; MANAGERS	Coastal planners' expectations of climate change play an important role in their assessment of potential risks, vulnerabilities, and adaptation strategies. This paper assesses coastal planners' expectations of climate change and compares their estimates to widely referenced climate science projections. It focuses on assessing expectations of the magnitude and uncertainty of global temperature and…	2015	17	4	10.1080/1523908X.2014.968916	http://dx.doi.org/10.1080/1523908X.2014.968916	1	0	0	0	0	0	0	0	0	0	1	Development Studies; Regional & Urban Planning	Development Studies; Public Administration
Yan, Baiyang; Li, Shasha; Wang, Jun; Ge, Zhenming; Zhang, Liquan	Socio-economic vulnerability of the megacity of Shanghai (China) to sea-level rise and associated storm surges	REGIONAL ENVIRONMENTAL CHANGE	Article	Climate change; Sea-level rise; Storm surges; Flood risk; Indicator system; Socio-economic vulnerability; Shanghai China	CLIMATE-CHANGE IMPACTS; COASTAL; MODEL; PROTECTION	Sea-level rise (SLR) poses a significant threat to many coastal areas and will likely have important impacts on socio-economic development in those regions. Located on the eastern coast in China, the megacity of Shanghai is particularly vulnerable to SLR and associated storm surge risks. Using the municipality of Shanghai as a case study, the possible impacts of flooding risks caused by SLR and a…	2016	16	5	10.1007/s10113-015-0878-y	http://dx.doi.org/10.1007/s10113-015-0878-y	0	1	0	0	0	0	0	0	0	0	1	Environmental Sciences; Environmental Studies	Environmental Sciences & Ecology
Bilkovic, Donna Marie; Mitchell, Molly; Mason, Pam; Duhring, Karen	The Role of Living Shorelines as Estuarine Habitat Conservation Strategies	COASTAL MANAGEMENT	Article	climate adaptation; coastal management; estuarine shoreline protection; marsh; wetland restoration	FRINGING SALT MARSHES; SEA-LEVEL RISE; ADAPTIVE MANAGEMENT; COASTAL DEVELOPMENT; COMMUNITIES; WETLANDS; ADAPTATION; MITIGATION; DEFENSE; FISH	Globally, shoreline protection approaches are evolving towards the incorporation of natural and nature-based features (living shorelines henceforth) as a preferred alternative to shoreline armoring. Emerging research suggests that living shorelines may be a viable approach to conserving coastal habitats (marshes, beaches, shallows, seagrasses) along eroding shorelines. Living shorelines typically…	2016	44	3	10.1080/08920753.2016.1160201	http://dx.doi.org/10.1080/08920753.2016.1160201	1	0	0	0	0	0	0	0	0	0	1	Environmental Sciences; Environmental Studies	Environmental Sciences & Ecology
Sargent, Liz; Slaton, Deborah	HEADING INTO THE WIND Climate Change and the Implications for Managing Our Cultural Landscape Legacy	CHANGE OVER TIME-AN INTERNATIONAL JOURNAL OF CONSERVATION AND THE BUILT ENVIRONMENT	Article			The specter of a rapidly changing environment, bringing with it more frequent extreme weather events, changing temperatures, rising sea levels, and impacts we cannot entirely anticipate, suggests that current approaches to historic preservation will need to be adapted in order to continue to protect our cultural heritage with the same level of care that we expect today. In attempting to anticipat…	2015	5	2	10.1353/cot.2015.0017	http://dx.doi.org/10.1353/cot.2015.0017	0	0	1	0	0	0	1	0	0	0	2	Architecture	Architecture
Bukvic, Anamaria; Rohat, Guillaume; Apotsos, Alex; de Sherbinin, Alex	A Systematic Review of Coastal Vulnerability Mapping	SUSTAINABILITY	Review	vulnerability; coastal; mapping; exposure; sensitivity; adaptation; sea level rise; storm surge; coastal flooding	SEA-LEVEL RISE; TROPICAL CYCLONE INTENSITY; DIGITAL ELEVATION MODELS; CLIMATE-CHANGE IMPACTS; STORM-SURGE; HAZARD VULNERABILITY; TSUNAMI VULNERABILITY; INTEGRATED APPROACH; ADAPTIVE CAPACITY; GIS	Coastal areas worldwide represent an aggregation of population and assets of growing economic, geopolitical, and sociocultural significance, yet their functions are increasingly challenged by worsening coastal hazards. Vulnerability assessments have been recognized as one way we can better understand which geographic areas and segments of society are more susceptible to adverse impacts from diffe…	2020	12	7	10.3390/su12072822	http://dx.doi.org/10.3390/su12072822	0	0	1	0	0	0	0	0	0	0	1	Green & Sustainable Science & Technology; Environmental Sciences; Environmental Studies	Science & Technology - Other Topics; Environmental Sciences & Ecology
Chen, Yan; Caesemaecker, Camille; Rahman, H. M. Tuihedur; Sherren, Kate	Comparing cultural ecosystem service delivery in dykelands and marshes using Instagram: A case of the Cornwallis (Jijuktu'kwejk) River, Nova Scotia, Canada	OCEAN & COASTAL MANAGEMENT	Article	Climate change; Coastal wetlands; Cultural ecosystem services; Dikelands; Managed realignment; Salt marshes; Sea level rise; Social media	SOCIAL MEDIA DATA; CLIMATE-CHANGE; BIG DATA; LANDSCAPE VALUES; SEA-LEVEL; RESTORATION; ADAPTATION; SCIENCE; IMPACT	Climate change and sea level rise threaten coastal areas around the world. In the Bay of Fundy area of the Canadian Maritime Provinces, there are 364 km of dykes protecting 32,350 ha of drained agricultural land. The Nova Scotia Department of Agriculture is in charge of dyke maintenance on its coast, and making decisions about which dykes to reinforce for new climate conditions, which to realign …	2020	193		10.1016/j.ocecoaman.2020.105254	http://dx.doi.org/10.1016/j.ocecoaman.2020.105254	0	0	1	0	0	0	0	0	1	0	2	Oceanography; Water Resources	Oceanography; Water Resources
Toimil, A.; Losada, I. J.; Hinkel, J.; Nicholls, R. J.	Using quantitative dynamic adaptive policy pathways to manage climate change-induced coastal erosion	CLIMATE RISK MANAGEMENT	Article	Coastal erosion; Climate change adaptation; Adaptation pathways; Dynamic adaptive policy pathways; Adaptation information system; Uncertainty	SEA-LEVEL RISE; ROBUST DECISION-MAKING; ADAPTATION PATHWAYS; MONITORING-SYSTEM; STRATEGIES; IMPACTS; SANDY	Adaptation requires planning strategies that consider the combined effect of climatic and nonclimatic drivers, which are deeply uncertain. This uncertainty arises from many sources, cascades and accumulates in risk estimates. A prominent trend to incorporate this uncertainty in adaptation planning is through adaptive approaches such as the dynamic adaptive policy pathways (DAPP). We present a qua…	2021	33		10.1016/j.crm.2021.100342	http://dx.doi.org/10.1016/j.crm.2021.100342	1	0	0	0	0	0	0	0	0	0	1	Environmental Sciences; Environmental Studies; Meteorology & Atmospheric Sciences	Environmental Sciences & Ecology; Meteorology & Atmospheric Sciences
Hickey, Catherine; Weis, Tony	The challenge of climate change adaptation in Guyana	CLIMATE AND DEVELOPMENT	Article	climate change adaptation; coastal infrastructure; Guyana; vulnerability	RISK	Climate change threatens to bring enormous infrastructural challenges for low-lying regions, and the capacity for adaptation is highly uneven on a global scale. Guyana, a developing country in South America, is highly susceptible to sea-level rise and flooding, because much of the population lives at or below sea level and depends upon old and decaying coastal infrastructure. This article examine…	2012	4	1	10.1080/17565529.2012.661036	http://dx.doi.org/10.1080/17565529.2012.661036	1	0	0	0	0	0	0	0	0	0	1	Development Studies; Environmental Studies	Development Studies; Environmental Sciences & Ecology
Mamo, Lea T.; Dwyer, Patrick G.; Coleman, Melinda A.; Dengate, Craig; Kelaher, Brendan P.	Beyond coastal protection: A robust approach to enhance environmental and social outcomes of coastal adaptation	OCEAN & COASTAL MANAGEMENT	Article	Sustainable adaptation; SLR; Eco-engineering; Sustainability; Multi-use	SEA-LEVEL RISE; NATURAL ROCKY SHORES; ECOLOGICAL ENHANCEMENT; HABITAT COMPLEXITY; ARTIFICIAL REEF; CLIMATE-CHANGE; INTERTIDAL HABITATS; ARMORED SHORELINES; INFRASTRUCTURE; EROSION	Hard coastal protective infrastructure, such as breakwaters, are a common adaptation strategy to protect assets, increase safety and improve navigation by reducing erosion and flood risks along coastlines globally. However, protective structures can have pervasive impacts on use patterns, aesthetics and associated ecosystems, threatening ecosystem goods and services upon which humans depend. Guid…	2022	217		10.1016/j.ocecoaman.2021.106007	http://dx.doi.org/10.1016/j.ocecoaman.2021.106007	1	0	0	0	0	0	0	0	0	0	1	Oceanography; Water Resources	Oceanography; Water Resources
Bisarol, Alexander	Coastal adaptation through urban land reclamation: Exploring the distributional effects	ERDE	Review	adaptation; urbanisation; public finance; inequality; coasts	CLIMATE ADAPTATION; POLITICAL ECOLOGY; FLOOD HAZARDS; VALUE CAPTURE; GENTRIFICATION; CITIES; RISK; CITY; VULNERABILITY; URBANIZATION	Land reclamation and urban redevelopment is currently underway in coastal regions around the world, as urbanization continues rapidly, and high-value coastal urban land becomes more scarce. Yet coastal hazards will also continue to increase due to sea-level rise, and building flood risk reduction measures into such land reclamation projects appears to be low cost compared to the potential benefit…	2019	150	3	10.12854/erde-2019-453	http://dx.doi.org/10.12854/erde-2019-453	1	0	1	0	0	0	0	0	0	0	2	Geography; Geography, Physical; Geosciences, Multidisciplinary	Geography; Physical Geography; Geology
Tonmoy, Fahim Nawroz; Wainwright, David; Verdon-Kidd, Danielle C.; Rissik, David	An investigation of coastal climate change risk assessment practice in Australia	ENVIRONMENTAL SCIENCE & POLICY	Article	Risk assessment; Climate change; Adaptation; Coastal management; Coastal hazard	SEA-LEVEL RISE; CHANGE ADAPTATION; VULNERABILITY; MANAGEMENT; FRAMEWORK; IMPACT; DAMAGE	Local government organisations in coastal Australia have historically commissioned studies aimed at understanding risks in their locality to future sea level rise as a starting point for developing adaptation strategies to climate change. Therefore, the success of the overall adaptation activities of local government are strongly influenced by the way those initial risk studies are scoped and con…	2018	80		10.1016/j.envsci.2017.11.003	http://dx.doi.org/10.1016/j.envsci.2017.11.003	1	0	0	0	0	0	0	0	0	0	1	Environmental Sciences	Environmental Sciences & Ecology
Van Dolah, Elizabeth R.; Miller Hesed, Christine D.; Paolisso, Michael J.	Marsh Migration, Climate Change, and Coastal Resilience: Human Dimensions Considerations for a Fair Path Forward	WETLANDS	Article	Marsh migration; Coastal wetlands; Human dimensions; Rural landscapes; Socio-ecological systems; Coastal resilience; Climate change	SEA-LEVEL RISE; COMMUNITY RESILIENCE; ECOSYSTEM SERVICES; CHANGE ADAPTATION; CHESAPEAKE BAY; SALT-MARSH; VULNERABILITY; LANDSCAPE; FRAMEWORK; WETLANDS	Coastal regions worldwide will be dramatically reshaped by the impacts of sea-level rise. Of particular concern are impacts on coastal wetlands, the loss of which would have consequences for both human and ecological communities. The future of many coastal wetlands will depend greatly on their capacities to migrate into uplands. Coastal resilience work within wetland sciences has increasingly foc…	2020	40	6	10.1007/s13157-020-01388-0	http://dx.doi.org/10.1007/s13157-020-01388-0	0	0	0	0	0	1	0	0	0	0	1	Ecology; Environmental Sciences	Environmental Sciences & Ecology
Bonanno, Aimee; Ennes, Megan; Hoey, Jennifer A.; Moberg, Emily; Nelson, Sarah-Mae; Pletcher, Nette; Tanner, Richelle L.	Empowering hope-based climate change communication techniques for the Gulf of Maine	ELEMENTA-SCIENCE OF THE ANTHROPOCENE	Article	Climate change; Communication; Framing	LOBSTER HOMARUS-AMERICANUS; SEA-LEVEL RISE; OCEAN ACIDIFICATION; CHANGE ATTITUDES; MENTAL MODELS; UNITED-STATES; TEMPERATURE; RESILIENCE; ATLANTIC; HABITAT	The Gulf of Maine is one of the fastest warming marine areas on the planet: The industries and creatures that call it home face an unprecedented shift in their interactions and existence. Scientists, policy makers, and practitioners often want to communicate to the public about the seriousness of the situation to encourage mitigation and adaptation. Many standard communication strategies that rel…	2021	9	1	10.1525/elementa.2020.00051	http://dx.doi.org/10.1525/elementa.2020.00051	0	0	0	0	0	0	0	0	1	0	1	Environmental Sciences; Meteorology & Atmospheric Sciences	Environmental Sciences & Ecology; Meteorology & Atmospheric Sciences
Combest-Friedman, Chelsea; Christie, Patrick; Miles, Edward	Household perceptions of coastal hazards and climate change in the Central Philippines	JOURNAL OF ENVIRONMENTAL MANAGEMENT	Article	Climate change; Coastal hazard; Philippines; Risk perception; Vulnerability	RISK PERCEPTIONS; SOCIAL VULNERABILITY; TROPICAL CYCLONES; ADAPTATION; EXAMPLE; ASIA	As a tropical archipelagic nation, the Philippines is particularly susceptible to coastal hazards, which are likely to be exacerbated by climate change. To improve coastal hazard management and adaptation planning, it is imperative that climate information be provided at relevant scales and that decision-makers understand the causes and nature of risk in their constituencies. Focusing on a munici…	2012	112		10.1016/j.jenvman.2012.06.018	http://dx.doi.org/10.1016/j.jenvman.2012.06.018	0	0	1	0	0	0	0	0	0	0	1	Environmental Sciences	Environmental Sciences & Ecology
Rulleau, Benedicte; Rey-Valette, Helene; Clement, Valerie	Impact of justice and solidarity variables on the acceptability of managed realignment	CLIMATE POLICY	Article	Choice Experiment; Climate change; Coastal inundation; Managed retreat; Sea-level rise; Social justice; Territorial solidarity	CLIMATE-CHANGE MITIGATION; SEA-LEVEL RISE; CHOICE EXPERIMENT; PUBLIC PERCEPTIONS; COASTAL ZONE; ADAPTATION; VALUATION; INSURANCE; FLOOD; UK	Sea-level rise due to climate change will have significant effects on coastal areas and populations. Adaptation policies recommend the managed realignment of the most vulnerable assets and activities. Despite their medium-and long-term benefits, these policies face significant friction due to social acceptability in the communities where they are implemented. This article investigates the hypothe…	2017	17	3	10.1080/14693062.2015.1119097	http://dx.doi.org/10.1080/14693062.2015.1119097	1	1	0	0	0	0	0	0	0	0	2	Environmental Studies; Public Administration	Environmental Sciences & Ecology; Public Administration
Jurjonas, Matthew; Seekamp, Erin; Rivers, Louie, III; Cutts, Bethany	Uncovering climate (in)justice with an adaptive capacity assessment: A multiple case study in rural coastal North Carolina	LAND USE POLICY	Article	Resilience; Sea level rise; Climate change adaptation; Ethnocentrism; Colorblindness	SEA-LEVEL RISE; SOCIAL-ECOLOGICAL SYSTEMS; ENVIRONMENTAL JUSTICE; TROPICAL COASTAL; RESILIENCE; VULNERABILITY; ADAPTATION; KNOWLEDGE; MANAGEMENT; COMMUNICATION	Climate change resilience is an area of praxis where efforts to enhance community adaptive capacity are informed by theory. However, there is growing evidence that ethnocentrism and privilege are shaping coastal management policies while many communities with climate justice issues struggle to build resilience. Particularly, rural coastal communities, contrasting urban areas, have limited access …	2020	94		10.1016/j.landusepol.2020.104547	http://dx.doi.org/10.1016/j.landusepol.2020.104547	1	0	1	0	1	0	0	0	1	0	4	Environmental Studies	Environmental Sciences & Ecology
Fu, Xinyu; Peng, Zhong-Ren	Assessing the sea-level rise vulnerability in coastal communities: A case study in the Tampa Bay Region, US	CITIES	Article		CLIMATE-CHANGE; ADAPTIVE CAPACITY; LOCAL ADAPTATION; TIPPING POINTS; STRATEGIES; PATHWAYS; IMPACT	Sea-level rise (SLR) has drawn unprecedented attention from coastal communities around the world. In fact, many are already being affected and, in response, SLR vulnerability assessments have increasingly emerged in the US as the local communities' first attempt on the adaptation planning agenda. However, to date, little is known about these early planning endeavors in terms of how vulnerability …	2019	88		10.1016/j.cities.2018.10.007	http://dx.doi.org/10.1016/j.cities.2018.10.007	1	0	0	0	0	0	0	0	0	0	1	Urban Studies	Urban Studies
Buchori, Imam; Pramitasari, Angrenggani; Sugiri, Agung; Maryono, Maryono; Basuki, Yudi; Sejati, Anang Wahyu	Adaptation to coastal flooding and inundation: Mitigations and migration pattern in Semarang City, Indonesia	OCEAN & COASTAL MANAGEMENT	Article	Flooding; Inundation; Rob; Mitigation; Community adaptation; Migration; GIS	SEA-LEVEL RISE; CLIMATE-CHANGE; COMMUNITY RESILIENCE; HOUSEHOLD ADAPTATION; NATURAL DISASTERS; HAZARDS; MANAGEMENT; AREA; VULNERABILITY; STRATEGIES	As a global issue, climate change has been significantly influencing coastal areas and causing changes in marine and terrestrial environments. The increase in sea-level rise (SLR), for example, has worsened the quality of life of coastal communities, and this risk increases especially in coastal cities of the developing world. This paper aims to comprehend the variety of self-mitigations and the …	2018	163		10.1016/j.ocecoaman.2018.07.017	http://dx.doi.org/10.1016/j.ocecoaman.2018.07.017	0	0	1	0	0	0	0	0	0	0	1	Oceanography; Water Resources	Oceanography; Water Resources
Neumann, James; Hudgens, Daniel; Herter, John; Martinich, Jeremy	The economics of adaptation along developed coastlines	WILEY INTERDISCIPLINARY REVIEWS-CLIMATE CHANGE	Article		SEA-LEVEL RISE; HOLDING BACK; COST	Sea-level rise (SLR) increases the risk of permanent inundation of coastal lands and structures, while also increasing the risk of periodic damage from storms and risks to ecological resources. Prior studies have illustrated the importance of considering adaptation measures, such as armoring and beach nourishment, when estimating the economic cost of SLR, but these studies have taken the form eit…	2011	2	1	10.1002/wcc.90	http://dx.doi.org/10.1002/wcc.90	0	1	0	0	0	0	0	0	0	0	1	Environmental Studies; Meteorology & Atmospheric Sciences	Environmental Sciences & Ecology; Meteorology & Atmospheric Sciences
Chan, Faith Ka Shun; Adekola, Olalekan; Mitchell, Gordon; Ng, Cho Nam; Mcdonald, Adrian	TOWARDS SUSTAINABLE FLOOD RISK MANAGEMENT IN THE CHINESE COASTAL MEGACITIES. A CASE STUDY OF PRACTICE IN THE PEARL RIVER DELTA	IRRIGATION AND DRAINAGE	Article	climate change; sea-level rise; flood risk and sustainable flood risk management strategy	INTENSITY; APPRAISAL; IMPACT	This article analyses the current flood risk management practices in the Pearl River Delta (PRD), China. In the next four decades, 120 million people are expected to live in the region, which currently covers 11 major cities, and includes the coastal megacities formed by Hong Kong and Shenzhen. These populous low-lying coastal cities experience emerging flood risk from (i) intense precipitation, …	2013	62	4	10.1002/ird.1733	http://dx.doi.org/10.1002/ird.1733	1	0	0	0	0	0	0	0	0	0	1	Agronomy; Water Resources	Agriculture; Water Resources
Lindeman, Kenyon C.; Giannoulis, Christos; Beard, Bryce R.	Coastal Climate Adaptation Literatures of the Southeast and Northeast U.S.: Regional Comparisons among States and Document Sources	JOURNAL OF MARINE SCIENCE AND ENGINEERING	Article	coastal; adaptation; climate; government; sea level; resilience; grey literature	SEA-LEVEL RISE; FLORIDA; VULNERABILITY; MANAGEMENT; US; PATHWAYS; BEACH; NEEDS	Challenges remain in optimizing the use of increasingly large inflows of climate adaptation articles and guidance documents to improve coastal science and engineering practices. In addition to four major academic databases, the large grey literature was quantified by analyzing web sources of hundreds of government, nonprofit and university reports not previously included in reviews. Three spatial…	2018	6	4	10.3390/jmse6040152	http://dx.doi.org/10.3390/jmse6040152	1	0	1	0	0	0	0	0	0	0	2	Engineering, Marine; Engineering, Ocean; Oceanography	Engineering; Oceanography
Leon, Javier X.; Hardcastle, James; James, Robyn; Albert, Simon; Kereseka, Jimmy; Woodroffe, Colin D.	Supporting Local and Traditional Knowledge with Science for Adaptation to Climate Change: Lessons Learned from Participatory Three-Dimensional Modeling in BoeBoe, Solomon Islands	COASTAL MANAGEMENT	Article	adaptation; climate change; Coral Triangle; DEM; GIS; Pacific; P3DM; Solomon Islands	SEA-LEVEL RISE; PACIFIC ISLANDS; VULNERABILITY	Coastal communities in the Coral Triangle are increasingly threatened by climate change. Sea-level rise (SLR) will result in biophysical and socioeconomic impacts that could increase the loss of livelihoods, cultural heritage and infrastructure. Effective adaptation requires a holistic approach that incorporates scientific knowledge together with local and traditional knowledge. Community-based a…	2015	43	4	10.1080/08920753.2015.1046808	http://dx.doi.org/10.1080/08920753.2015.1046808	0	0	1	0	0	1	0	0	0	0	2	Environmental Sciences; Environmental Studies	Environmental Sciences & Ecology
Lawrence, Judy; Bell, Robert; Stroombergen, Adolf	A Hybrid Process to Address Uncertainty and Changing Climate Risk in Coastal Areas Using Dynamic Adaptive Pathways Planning, Multi-Criteria Decision Analysis & Real Options Analysis: A New Zealand Application	SUSTAINABILITY	Article	decision pathways; decision making under (deep) uncertainty; climate change adaptation; stakeholder engagement	SEA-LEVEL RISE; ADAPTATION; MANAGEMENT	Decision makers face challenges in coastal areas about how to address the effects of ongoing and uncertain sea-level rise. Dynamic adaptive pathways planning (DAPP) and Real Options Analysis (ROA) can support decision makers to address irreducible uncertainties in coastal areas. This paper sets out what we learned by complementing multi-criteria decision analysis with DAPP and ROA when developing…	2019	11	2	10.3390/su11020406	http://dx.doi.org/10.3390/su11020406	1	0	0	0	0	0	0	0	0	0	1	Green & Sustainable Science & Technology; Environmental Sciences; Environmental Studies	Science & Technology - Other Topics; Environmental Sciences & Ecology
Gallina, Valentina; Torresan, Silvia; Zabeo, Alex; Critto, Andrea; Glade, Thomas; Marcomini, Antonio	A Multi-Risk Methodology for the Assessment of Climate Change Impacts in Coastal Zones	SUSTAINABILITY	Article	multi-risk maps; Multi-Criteria Decision Analysis; climate adaptation; North Adriatic coast	SEA-LEVEL RISE; DECISION-SUPPORT-SYSTEM; NATURAL HAZARDS; LAND SUBSIDENCE; VENICE LAGOON; PLAIN; VULNERABILITY; CHALLENGES; SCENARIOS; NUTRIENTS	Climate change threatens coastal areas, posing significant risks to natural and human systems, including coastal erosion and inundation. This paper presents a multi-risk approach integrating multiple climate-related hazards and exposure and vulnerability factors across different spatial units and temporal scales. The multi-hazard assessment employs an influence matrix to analyze the relationships…	2020	12	9	10.3390/su12093697	http://dx.doi.org/10.3390/su12093697	0	0	1	0	0	0	0	0	0	0	1	Green & Sustainable Science & Technology; Environmental Sciences; Environmental Studies	Science & Technology - Other Topics; Environmental Sciences & Ecology
Bradley, Michael; van Putten, Ingrid; Sheaves, Marcus	The pace and progress of adaptation: Marine climate change preparedness in Australia's coastal communities	MARINE POLICY	Article	Adaptation; Climate change; Sea level rise; Coastal community; Soda-ecological system; Municipal council	FISH; INFORMATION; MANAGEMENT; SHIFTS; LEVEL; NEED	This study provides an assessment of local government progress in adaptation to marine climate change in Australia's coastal communities. Globally, coastal communities are vulnerable to a diversity of marine climate change impacts, and adaptation responses will need to be tailored to suit each unique socio-ecological situation. The responsibility of adaptation planning is largely placed on munici…	2015	53		10.1016/j.marpol.2014.11.004	http://dx.doi.org/10.1016/j.marpol.2014.11.004	1	0	0	0	0	0	0	0	0	0	1	Environmental Studies; International Relations	Environmental Sciences & Ecology; International Relations
Mokrech, M.; Kebede, A. S.; Nicholls, R. J.; Wimmer, F.; Feyen, L.	An integrated approach for assessing flood impacts due to future climate and socio-economic conditions and the scope of adaptation in Europe	CLIMATIC CHANGE	Article		RISK; SCENARIOS; COSTS; DATABASE; MODEL	The Coastal Fluvial Flood (CFFlood) model for assessing coastal and fluvial flood impacts under current and future climate and socio-economic conditions is presented and applied at the European scale. Flood frequency is estimated as a function of river flows, extreme sea levels and estimated defence standards to determine the flood extent and depth. Flood consequences are estimated by combining t…	2015	128	3-4	10.1007/s10584-014-1298-6	http://dx.doi.org/10.1007/s10584-014-1298-6	0	1	0	0	0	0	0	0	0	0	1	Environmental Sciences; Meteorology & Atmospheric Sciences	Environmental Sciences & Ecology; Meteorology & Atmospheric Sciences
Reeder, Leslie A.; Erlandson, Jon M.; Rick, Torben C.	Younger Dryas environments and human adaptations on the West Coast of the United States and Baja California	QUATERNARY INTERNATIONAL	Article		LATE QUATERNARY VEGETATION; GULF-OF-CALIFORNIA; SANTA ROSA ISLAND; SOUTHWESTERN COLUMBIA BASIN; LAST GLACIAL MAXIMUM; SCALE CLIMATE-CHANGE; BATTLE GROUND LAKE; SEA-LEVEL; LATE PLEISTOCENE; CURRENT SYSTEM	On the Pacific Coast of the United States and Baja California, the Younger Dryas was one component of dynamic Late Pleistocene and Holocene environmental changes. Changing climate, sea level rise, and shifting shorelines created ecological challenges for ancient coastal peoples and daunting challenges for archaeologists searching for early coastal sites. This paper reviews the evidence for ecolog…	2011	242	2	10.1016/j.quaint.2011.04.016	http://dx.doi.org/10.1016/j.quaint.2011.04.016	0	0	1	0	0	0	0	0	0	0	1	Geography, Physical; Geosciences, Multidisciplinary	Physical Geography; Geology
Phan, Thuc D.; Smart, James C. R.; Sahin, O. Z.; Stewart-Koster, Ben; Hadwen, Wade L.; Capon, Samantha J.	Identifying and prioritising adaptation options for a coastal freshwater supply and demand system under climatic and non-climatic changes	REGIONAL ENVIRONMENTAL CHANGE	Article	Bayesian decision network; Climate change adaptation; Coastal water management; Developing country; Population growth; Sea level rise	BAYESIAN BELIEF NETWORKS; SEA-LEVEL RISE; CHANGE IMPACTS; MANAGEMENT; UNCERTAINTY; DECISIONS; TOOL	Coastal freshwater supply and demand systems are expected to be significantly affected by changes to both climatic and non-climatic drivers over coming decades. Adapting to these changes to secure adequate freshwater to meet the rising demands of socio-economic development has become a critical task for decision-makers. Whilst a range of adaptation options may be available, the complexity and int…	2020	20	3	10.1007/s10113-020-01678-7	http://dx.doi.org/10.1007/s10113-020-01678-7	0	1	0	0	0	0	0	0	0	0	1	Environmental Sciences; Environmental Studies	Environmental Sciences & Ecology
Liu, Yan; Deng, Lanjie; He, Jin; Zhao, Xiaoshuang; Wang, Huimin; Feng, Dan; Chen, Jing; Li, Maotian; Sun, Qianli	Holocene geomorphological evolution and the Neolithic occupation in South Hangzhou Bay, China	GEOMORPHOLOGY	Article	Shoreline migration; Sea-level; Neolithic; Eastern China Coast; Human adaptation	CHANGJIANG YANGTZE ESTUARY; QIANTANG RIVER ESTUARY; SEA-LEVEL HIGHSTAND; MIDDLE-HOLOCENE; INCISED-VALLEY; EASTERN CHINA; SEDIMENTARY FACIES; RICE CULTIVATION; LATE PLEISTOCENE; YAOJIANG VALLEY	Well-known for its intensive land-sea interactions and the brilliant Neolithic Cultures, the South Hangzhou Bay (SHB) of eastern China has been the focus of early agricultural rise in adaptation to coastal environmental change. In this study, geological records from sediment cores were integrated with archaeological findings in SHB to establish the linkage between coastal geomorphological process…	2021	389		10.1016/j.geomorph.2021.107827	http://dx.doi.org/10.1016/j.geomorph.2021.107827	0	0	1	0	0	0	0	0	0	0	1	Geography, Physical; Geosciences, Multidisciplinary	Physical Geography; Geology
Pruneau, Diane; Kerry, Jackie; Blain, Sylvie; Evichnevetski, Evgueni; Deguire, Paul; Barbier, Pierre-Yves; Freiman, Viktor; Therrien, Jimmy; Langis, Joanne; Lang, Mathieu	Competencies Demonstrated by Municipal Employees During Adaptation to Climate Change: A Pilot Study	JOURNAL OF ENVIRONMENTAL EDUCATION	Article	adaptation; climate change; competencies; environmental education	ADAPTIVE CAPACITY; RESILIENCE	Since coastal communities are already subjected to the impacts of climate change, adaptation has become a necessity. This article presents competencies demonstrated by Canadian municipal employees during an adaptation process to sea level rise. To adapt, the participants demonstrated the following competencies: problem solving (highlighting components of the problem and identifying constraints), …	2013	44	4	10.1080/00958964.2012.759521	http://dx.doi.org/10.1080/00958964.2012.759521	1	0	0	1	0	0	0	0	0	1	3	Education & Educational Research; Environmental Studies	Education & Educational Research; Environmental Sciences & Ecology
Mycoo, Michelle	Sustainable tourism, climate change and sea level rise adaptation policies in Barbados	NATURAL RESOURCES FORUM	Article	Sustainable tourism; small island developing States; climate change adaptation; climate change policy reform; Barbados	COASTAL; IMPACTS	The vulnerability of tourism-dependent communities, coastal tourism facilities, and beaches to climate change demands the use of measures that can urgently minimise vulnerability and in the long term achieve sustainable development. This paper makes policy recommendations to address climate change and sea level rise challenges in small island developing states. Using Barbados as a case study, the…	2014	38	1	10.1111/1477-8947.12033	http://dx.doi.org/10.1111/1477-8947.12033	1	0	1	0	0	0	0	0	0	0	2	Environmental Sciences; Environmental Studies	Environmental Sciences & Ecology
Ramm, Timothy David; Watson, Christopher Stephen; White, Christopher John	Strategic adaptation pathway planning to manage sea-level rise and changing coastal flood risk	ENVIRONMENTAL SCIENCE & POLICY	Article	Adaptation tipping point; Climate change; Coastal flooding; Decision support; Risk management; Uncertainty	CLIMATE-CHANGE ADAPTATION; ADAPTIVE POLICY PATHWAYS; SCENARIO DISCOVERY; DECISION-SUPPORT; VALUES; VULNERABILITY	Communities around the world are already committed to future sea-level rise. Long-term adaptation planning to manage associated coastal flood impacts is, however, challenged by uncertainty and contested stakeholder priorities. This study provides a proof of concept for a combined robust decision making (RDM) and dynamic adaptive policy pathways (DAPP) approach in coastal flood risk management. Th…	2018	87		10.1016/j.envsci.2018.06.001	http://dx.doi.org/10.1016/j.envsci.2018.06.001	1	0	0	0	0	0	0	0	0	0	1	Environmental Sciences	Environmental Sciences & Ecology
Bott, Lisa-Michele; Braun, Boris	How do households respond to coastal hazards? A framework for accommodating strategies using the example of Semarang Bay, Indonesia	INTERNATIONAL JOURNAL OF DISASTER RISK REDUCTION	Article	Accommodate; Adaptation; Coastal hazards; Bottom-up responses; Social capital; Indonesia	SEA-LEVEL RISE; CLIMATE-CHANGE; ENVIRONMENTAL-CHANGE; LAND SUBSIDENCE; RESILIENCE; ADAPTATION; MIGRATION; COMMUNITY; RETREAT; JAKARTA	Responding to coastal hazards is a daily challenge for populations in low-lying coastal areas all over the globe. How local communities develop accommodating strategies for these hazards remains largely under-emphasized. Filling this knowledge gap is vital to connect the big picture science of sea-level rise with the adaptation needs and capabilities of affected communities. This paper contribute…	2019	37		10.1016/j.ijdrr.2019.101177	http://dx.doi.org/10.1016/j.ijdrr.2019.101177	1	0	1	0	0	0	0	0	0	0	2	Geosciences, Multidisciplinary; Meteorology & Atmospheric Sciences; Water Resources	Geology; Meteorology & Atmospheric Sciences; Water Resources
Xian, Siyuan; Yin, Jie; Lin, Ning; Oppenheimer, Michael	Influence of risk factors and past events on flood resilience in coastal megacities: Comparative analysis of NYC and Shanghai	SCIENCE OF THE TOTAL ENVIRONMENT	Article	Flood protection; Coastal resilience; Coastal megacities; Flood hazard; Exposure at risk; Decision making	SEA-LEVEL RISE; STORM-SURGE; LAND SUBSIDENCE; HURRICANE SANDY; CLIMATE-CHANGE; IMPACTS; VULNERABILITY; ADAPTATION; CITIES; PROTECTION	Coastal flood protection measures have been widely implemented to improve flood resilience. However, protection levels vary among coastal megacities globally. This study compares the distinct flood protection standards for two coastal megacities, New York City and Shanghai, and investigates potential influences such as risk factors and past flood events. Extreme value analysis reveals that, compa…	2018	610		10.1016/j.scitotenv.2017.07.229	http://dx.doi.org/10.1016/j.scitotenv.2017.07.229	1	0	0	0	0	0	1	0	0	0	2	Environmental Sciences	Environmental Sciences & Ecology
Hinkel, Jochen; van Vuuren, Detlef P.; Nicholls, Robert J.; Klein, Richard J. T.	The effects of adaptation and mitigation on coastal flood impacts during the 21st century. An application of the DIVA and IMAGE models	CLIMATIC CHANGE	Article		SEA-LEVEL RISE; CLIMATE-CHANGE; BENEFITS; COSTS	This paper studies the effects of mitigation and adaptation on coastal flood impacts. We focus on a scenario that stabilizes concentrations at 450 ppm-CO2-eq leading to 42 cm of global mean sea-level rise in 1995-2100 (GMSLR) and an unmitigated one leading to 63 cm of GMSLR. We also consider sensitivity scenarios reflecting increased tropical cyclone activity and a GMSLR of 126 cm. The only adapt…	2013	117	4	10.1007/s10584-012-0564-8	http://dx.doi.org/10.1007/s10584-012-0564-8	0	1	0	0	0	0	0	0	0	0	1	Environmental Sciences; Meteorology & Atmospheric Sciences	Environmental Sciences & Ecology; Meteorology & Atmospheric Sciences
Fincher, Ruth; Barnett, Jon; Graham, Sonia	Temporalities in Adaptation to Sea-Level Rise	ANNALS OF THE ASSOCIATION OF AMERICAN GEOGRAPHERS	Article	temporalities; sea-level rise; policy; adaptation; climate change; time; coast	CLIMATE-CHANGE; HUMAN GEOGRAPHIES; UNCERTAINTY; SCIENCE; PLACES	Local residents, businesspeople, and policymakers engaged in climate change adaptation often think differently of the time available for action. Their understandings of time, and their practices that invoke time, form the complex and sometimes conflicting temporalities of adaptation to environmental change. They link the conditions of the past to those of the present and the future in a variety o…	2015	105	2	10.1080/00045608.2014.988101	http://dx.doi.org/10.1080/00045608.2014.988101	0	0	1	0	0	0	0	0	0	0	1	Geography	Geography
Sierra-Correa, Paula Cristina; Kintz, Jaime Ricardo Cantera	Ecosystem-based adaptation for improving coastal planning for sea-level rise: A systematic review for mangrove coasts	MARINE POLICY	Review	Ecosystem-based adaptation; Coastal planning; Sea-level rise; Mangrove; Systematic Literature review	CLIMATE-CHANGE; FORESTS; MANAGEMENT; RESILIENCE; IMPACT; EMERGENCE; FRAMEWORK; RESPONSES; SERVICES; REASONS	This paper systematically reviews and synthesizes peer-reviewed, English-language scientific publications (n=212) to identify relevant research about how Ecosystem-Based Adaptation (EBA) is integrated with coastal planning. Preferred Reporting Items for Systematic reviews and Meta-Analysis (PRISMA) methodology is applied in this study. Attention was given to studies concerning human-environment i…	2015	51		10.1016/j.marpol.2014.09.013	http://dx.doi.org/10.1016/j.marpol.2014.09.013	1	1	0	0	0	0	0	0	0	0	2	Environmental Studies; International Relations	Environmental Sciences & Ecology; International Relations
Rick, Torben C.; Reeder-Myers, Leslie A.; Cox, C. Jane; Sperling, Stephanie T.; Jansen, Alex; Hines, Anson H.	Shell Middens, Cultural Chronologies, and Coastal Settlement on the Rhode River Sub-Estuary of Chesapeake Bay, Maryland, USA	GEOARCHAEOLOGY-AN INTERNATIONAL JOURNAL	Article		RADIOCARBON AGE CALIBRATION; DELTA-R; RESERVOIR CORRECTIONS; ACCUMULATION RATES; MARINE RESOURCES; SOUTH-AFRICA; BIG SITES; ISLAND; VARIABILITY; ADAPTATIONS	North America's Atlantic Coast has been a focus of human settlement and subsistence for millennia, but sea-level rise, sedimentation, and other processes pose significant challenges for archaeological research. Radiocarbon dating of 31 shell middens near the Rhode River Estuary, Maryland provides an opportunity to evaluate human land use, settlement, and cultural chronologies on the Chesapeake Ba…	2014	29	5	10.1002/gea.21484	http://dx.doi.org/10.1002/gea.21484	0	0	0	0	0	0	1	0	0	0	1	Archaeology; Geosciences, Multidisciplinary	Archaeology; Geology
Finkbeiner, Elena M.; Micheli, Fiorenza; Bennett, Nathan J.; Ayers, Adam L.; Le Cornu, Elodie; Doerr, Angee N.	Exploring trade-offs in climate change response in the context of Pacific Island fisheries	MARINE POLICY	Article	Climate change; Pacific Islands; Small-scale fisheries; Trade-offs; Response capacity	MARINE PROTECTED AREAS; SEA-LEVEL RISE; ADAPTATION; CAPACITY; SCALE; OCEAN; DYNAMICS; IMPACTS; SEAFOOD; POLICY	Climate change poses significant and increasing risks for Pacific Island communities. Sea-level rise, coastal flooding, extreme and variable storm events, fish stock redistribution, coral bleaching, and declines in ecosystem health and productivity threaten the wellbeing, health, safety, and national sovereignty of Pacific Islanders, and small-scale fishers in particular. Fostering the response c…	2018	88		10.1016/j.marpol.2017.09.032	http://dx.doi.org/10.1016/j.marpol.2017.09.032	1	0	0	0	0	0	0	0	0	0	1	Environmental Studies; International Relations	Environmental Sciences & Ecology; International Relations
Mullin, Megan; Smith, Martin D.; McNamara, Dylan E.	Paying to save the beach: effects of local finance decisions on coastal management	CLIMATIC CHANGE	Article	Climate change; Adaptation; Beach nourishment; Public finance; Local politics	SEA-LEVEL RISE; ADAPTATION; REFERENDA; SUCCESS; EROSION; HAZARD; COSTS	As sea level rises and storm frequency and severity increase, communities worldwide are investing in coastline management projects to maintain beach widths and dunes that support recreational amenities and mitigate storm risks. These projects are costly, and differences in property owners' returns from maintaining wide beaches will influence community-level support for investment in shoreline def…	2019	152	2	10.1007/s10584-018-2191-5	http://dx.doi.org/10.1007/s10584-018-2191-5	0	1	0	0	0	0	0	0	0	0	1	Environmental Sciences; Meteorology & Atmospheric Sciences	Environmental Sciences & Ecology; Meteorology & Atmospheric Sciences
Scyphers, Steven B.; Beck, MichaelW.; Furman, Kelsi L.; Haner, Judy; Josephs, Lauren I.; Lynskey, Rebecca; Keeler, Andrew G.; Landry, Craig E.; Powers, Sean P.; Webb, Bret M.; Grabowski, Jonathan H.	A Waterfront View of Coastal Hazards: Contextualizing Relationships among Geographic Exposure, Shoreline Type, and Hazard Concerns among Coastal Residents	SUSTAINABILITY	Article	coastal hazards; stakeholder decision-making; coastal management; hurricanes; climate adaptation	SEA-LEVEL RISE; EROSION; MANAGEMENT	Coastal communities exist on the front lines of diverse natural hazards and the growing impacts of climate change. While traditional strategies for dealing with coastal hazards have often involved the hardening or armoring of shorelines, more recent research and practice have demonstrated the value and cost-effectiveness of living shorelines and other ecosystem-based strategies for coastal protec…	2019	11	23	10.3390/su11236687	http://dx.doi.org/10.3390/su11236687	0	0	1	0	0	0	0	0	0	0	1	Green & Sustainable Science & Technology; Environmental Sciences; Environmental Studies	Science & Technology - Other Topics; Environmental Sciences & Ecology
Freire, Paula; Tavares, Alexandre O.; Sa, Luis; Oliveira, Anabela; Fortunato, Andre B.; dos Santos, Pedro P.; Rilo, Ana; Gomes, Joao L.; Rogeiro, Joao; Pablo, Rui; Pinto, Pedro J.	A local-scale approach to estuarine flood risk management	NATURAL HAZARDS	Article	Flooding; Estuaries; Territorial vulnerability; Extreme events; Early warning; Decision-making	SEA-LEVEL RISE; COASTAL; VULNERABILITY; MODEL; BAY; RESILIENCE; BUILDINGS; IMPACTS; XYNTHIA	New challenges in flood risk management are raised by climate change and land-use development. These challenges are particularly complex in estuarine and coastal systems, where different hazard sources interact in a dynamic socio-economic context. This paper presents an innovative approach to support flood risk management in estuaries. The approach, developed at a local-scale basis, is applied in…	2016	84	3	10.1007/s11069-016-2510-y	http://dx.doi.org/10.1007/s11069-016-2510-y	1	0	1	0	0	0	0	0	0	0	2	Geosciences, Multidisciplinary; Meteorology & Atmospheric Sciences; Water Resources	Geology; Meteorology & Atmospheric Sciences; Water Resources
Mills, Alexis K.; Ruggiero, Peter; Bolte, John P.; Serafin, Katherine A.; Lipiec, Eva	Quantifying Uncertainty in Exposure to Coastal Hazards Associated with Both Climate Change and Adaptation Strategies: A US Pacific Northwest Alternative Coastal Futures Analysis	WATER	Article	coastal hazards exposure; alternative futures analysis; climate change; Envision; coastal erosion; coastal flooding; Tillamook County; Oregon	VULNERABILITY ASSESSMENT; WAVE CLIMATE; SCENARIOS; IMPACTS; OPTIONS; HEIGHTS	Coastal communities face heightened risk to coastal flooding and erosion hazards due to sea-level rise, changing storminess patterns, and evolving human development pressures. Incorporating uncertainty associated with both climate change and the range of possible adaptation measures is essential for projecting the evolving exposure to coastal flooding and erosion, as well as associated community …	2021	13	4	10.3390/w13040545	http://dx.doi.org/10.3390/w13040545	1	0	1	0	0	0	0	0	0	0	2	Environmental Sciences; Water Resources	Environmental Sciences & Ecology; Water Resources
Chang, Stephanie E.; Yip, Jackie Z. K.; Conger, Tugce; Oulahen, Greg; Marteleira, Michelle	Community vulnerability to coastal hazards: Developing a typology for disaster risk reduction	APPLIED GEOGRAPHY	Article	Coastal; Community; Natural hazard; Vulnerability; Cluster analysis; Similarity	SEA-LEVEL RISE; SOCIAL VULNERABILITY; CLIMATE-CHANGE; INDICATORS; RESILIENCE; INDEX; ADAPTATION; NETWORKS; CITIES	Coastal communities around the world face challenges in planning for coastal flooding and sea-level rise related to climate change. This paper develops an approach for identifying typologies of communities on the basis of their hazard vulnerability characteristics. The approach first characterizes communities with a suite of vulnerability indicators, selected to meet criteria of breadth, relevanc…	2018	91		10.1016/j.apgeog.2017.12.017	http://dx.doi.org/10.1016/j.apgeog.2017.12.017	0	0	1	0	0	0	0	0	0	0	1	Geography	Geography
Yankson, Paul William Kojo; Owusu, Alex Barimah; Owusu, George; Boakye-Danquah, John; Tetteh, Jacob Doku	Assessment of coastal communities' vulnerability to floods using indicator-based approach: a case study of Greater Accra Metropolitan Area, Ghana	NATURAL HAZARDS	Article	Climate change; Flooding; Vulnerability assessment; Coastal cities; Accra; Ghana	CLIMATE-CHANGE; SETTLEMENTS; DISTRICT; BASIN; MODEL; ZONE	Coastal towns along the coast of Africa are among the most vulnerable to climate change impacts such as flooding and sea level rise. Yet, because coastal conditions in many parts of the region are poorly understood, knowledge on which population groups are at the most risk is less known, particularly in the Greater Accra Metropolitan Area (GAMA) of Ghana, where the capital city Accra is located. …	2017	89	2	10.1007/s11069-017-2985-1	http://dx.doi.org/10.1007/s11069-017-2985-1	0	0	1	0	0	0	0	0	0	0	1	Geosciences, Multidisciplinary; Meteorology & Atmospheric Sciences; Water Resources	Geology; Meteorology & Atmospheric Sciences; Water Resources
Fu, Xinyu; Sun, Bowen; Frank, Kathryn; Peng, Zhong-Ren	Evaluating sea-level rise vulnerability assessments in the USA	CLIMATIC CHANGE	Article		CLIMATE-CHANGE VULNERABILITY; PUBLIC-PARTICIPATION; OVERCOMING BARRIERS; ADAPTIVE CAPACITY; CHANGE ADAPTATION; PLAN QUALITY; COMMUNITIES; RESILIENCY; IMPACTS; STATE	Many coastal communities around the world are increasingly faced with pressure from sea level rise (SLR). Adapting to the impacts of SLR is now considered inevitable. Many coastal communities in the USA have started to invest in vulnerability assessments that seek to identify the degree of future risk induced by SLR and key vulnerable sectors as well as to provide a sound factual basis for design…	2019	155	3	10.1007/s10584-019-02488-5	http://dx.doi.org/10.1007/s10584-019-02488-5	1	0	0	0	0	0	0	0	0	0	1	Environmental Sciences; Meteorology & Atmospheric Sciences	Environmental Sciences & Ecology; Meteorology & Atmospheric Sciences
Buchanan, Maya K.; Oppenheimer, Michael; Parris, Adam	Values, Bias, and Stressors Affect Intentions to Adapt to Coastal Flood Risk: A Case Study from New York City	WEATHER CLIMATE AND SOCIETY	Article	Ocean; Social Science	SEA-LEVEL RISE; CLIMATE-CHANGE; PERCEPTIONS; RESIDENTS; DECISION; HAZARDS; IMPACT; LIMITS; TIDE	Sea level rise amplifies flooding from tides and storms for coastal communities around the globe. Although the characterization of these physical hazards has improved, it is people's behavior that will ultimately determine the impact on communities. This study adds to our understanding of how people may respond to various adaptation options and policies, using a household survey in New York City,…	2019	11	4	10.1175/WCAS-D-18-0082.1	http://dx.doi.org/10.1175/WCAS-D-18-0082.1	0	1	1	1	0	0	0	1	0	0	4	Environmental Studies; Meteorology & Atmospheric Sciences	Environmental Sciences & Ecology; Meteorology & Atmospheric Sciences
Robb, Ashley; Payne, Michele; Stocker, Laura; Middle, Garry; Trosic, Andrew	Development Control And Vulnerable Coastal Lands: Examples Of Australian Practice	URBAN POLICY AND RESEARCH	Article	Coastal erosion; coastal inundation; climate change adaptation; urban planning; development control	CLIMATE-CHANGE ADAPTATION; SEA-LEVEL RISE; UNCERTAINTY; RETREAT; HARD	A range of regulatory instruments can be used to modify development-control frameworks for the purposes of adapting urban areas to climate change-induced coastal erosion and inundation. This article investigates the approach of three local governments across Australia. It finds that local governments are modifying development-control frameworks to ensure the appropriate development of vulnerable …	2019	37	2	10.1080/08111146.2018.1489791	http://dx.doi.org/10.1080/08111146.2018.1489791	0	0	1	0	0	0	0	0	0	0	1	Environmental Studies; Geography; Regional & Urban Planning; Urban Studies	Environmental Sciences & Ecology; Geography; Public Administration; Urban Studies
Du, Shiqiang; Scussolini, Paolo; Ward, Philip J.; Zhang, Min; Wen, Jiahong; Wang, Luyang; Koks, Elco; Diaz-Loaiza, Andres; Gao, Jun; Ke, Qian; Aerts, Jeroen C. J. H.	Hard or soft flood adaptation? Advantages of a hybrid strategy for Shanghai	GLOBAL ENVIRONMENTAL CHANGE-HUMAN AND POLICY DIMENSIONS	Article	Climate change; Nonstationarity; Coastal flood; Risk management; Cost-benefit analysis	SEA-LEVEL RISE; CLIMATE-CHANGE; VULNERABILITY; FREQUENCY; PREPARE; CITIES; CHINA; CITY	Flood risk is expected to increase in coastal cities, particularly in Asian megacities such as Shanghai. This paper presents an integrated modeling framework to simulate changes in the flood risk in Shanghai and provide a cost-benefit analysis of multiple adaptation strategies used to reduce risk. The results show that the potential flood risk will increase dramatically as a result of sea level r…	2020	61		10.1016/j.gloenvcha.2020.102037	http://dx.doi.org/10.1016/j.gloenvcha.2020.102037	0	0	1	0	0	0	0	0	0	0	1	Environmental Sciences; Environmental Studies; Geography	Environmental Sciences & Ecology; Geography
Stroombergen, Adolf; Lawrence, Judy	A novel illustration of real options analysis to address the problem of probabilities under deep uncertainty and changing climate risk	CLIMATE RISK MANAGEMENT	Article	Real options; Dynamic adaptive pathways; Deep uncertainty; Climate change; Flood risk management	SEA-LEVEL RISE; CHANGE ADAPTATION; DECISION-MAKING; PATHWAYS; ROBUST	Changing risk profiles over time that are exacerbated by climate change, challenge assessments of the relative value of investing in different adaptation options. There is a growing discourse around methods that are better suited to addressing changing risk and uncertainties for large infrastructure projects - robust decision making (RDM), real options analysis (ROA) and those based on dynamic ad…	2022	38		10.1016/j.crm.2022.100458	http://dx.doi.org/10.1016/j.crm.2022.100458	1	0	0	0	0	0	0	0	0	0	1	Environmental Sciences; Environmental Studies; Meteorology & Atmospheric Sciences	Environmental Sciences & Ecology; Meteorology & Atmospheric Sciences
Nunn, Patrick D.; Campbell, John R.	Rediscovering the past to negotiate the future: How knowledge about settlement history on high tropical Pacific Islands might facilitate future relocations	ENVIRONMENTAL DEVELOPMENT	Article	Pacific islands; Climate change; Relocation; History; Adaptation; Transformative change	SEA-LEVEL RISE; CLIMATE-CHANGE ADAPTATION; VITI-LEVU; VULNERABILITY ASSESSMENT; INDIGENOUS KNOWLEDGE; VATIA PENINSULA; COMMUNITY; LESSONS; CONTEXT; MIGRATION	Livelihood challenges from future climate change confront coastal high-island communities in the Pacific; most are currently inadequately prepared. The sustained inability of external funding to bring about appropriate change, especially in rural communities, is well documented. As the situation, forced largely by accelerating sea-level rise, becomes more exigent, so effective and sustainable ada…	2020	35		10.1016/j.envdev.2020.100546	http://dx.doi.org/10.1016/j.envdev.2020.100546	0	0	0	0	0	1	1	0	0	0	2	Environmental Sciences	Environmental Sciences & Ecology
Genovese, Elisabetta; Green, Colin	Assessment of storm surge damage to coastal settlements in Southeast Florida	JOURNAL OF RISK RESEARCH	Article	coastal urbanization; hurricane economic impact; adaptation strategies; climate change; risk assessment; damage function	SEA-LEVEL RISE; PORT CITIES; IMPACTS; HURRICANES; MICORE	Coastal cities are growing at a very rapid pace, in terms of both population and physical assets, and great uncertainty surrounds the future evolution of hurricane intensity and sea-level rise. The combination of these trends will contribute to large financial losses due to property damage in the absence of specific protections. Southeast Florida represents a clear hot spot of coastal flood expos…	2015	18	4	10.1080/13669877.2014.896400	http://dx.doi.org/10.1080/13669877.2014.896400	0	1	0	0	0	0	0	0	0	0	1	Social Sciences, Interdisciplinary	Social Sciences - Other Topics
Nordstrom, Karl F.; Jackson, Nancy L.; Roman, Charles T.	Facilitating landform migration by removing shore protection structures: Opportunities and constraints	ENVIRONMENTAL SCIENCE & POLICY	Article	Beach erosion; Coastal habitat; Managed retreat; Resource management; Sea level rise; Sediment resources	SEA-LEVEL RISE; MANAGED REALIGNMENT; CLIMATE-CHANGE; NATIONAL-PARKS; COASTAL; ADAPTATION; EXAMPLES; RETREAT; ECOSYSTEMS; STRATEGIES	Recent studies have identified the need to adapt to climate change by allowing landforms and habitats to migrate landward, although implementation of actual adaptation responses is limited. Removing the barriers that shore protection structures create between coastal and upland habitats can reestablish exchanges of sediment and the ecological functions of the natural ecotone. The potential for re…	2016	66		10.1016/j.envsci.2016.07.012	http://dx.doi.org/10.1016/j.envsci.2016.07.012	1	0	1	0	0	0	0	0	0	0	2	Environmental Sciences	Environmental Sciences & Ecology
Jones, N.; Koukoulas, S.; Clark, J. R. A.; Evangelinos, K. I.; Dimitrakopoulos, P. G.; Eftihidou, M. O.; Koliou, A.; Mpalaska, M.; Papanikolaou, S.; Stathi, G.; Tsaliki, P.	Social capital and citizen perceptions of coastal management for tackling climate change impacts in Greece	REGIONAL ENVIRONMENTAL CHANGE	Article	Coastal management policies; Social trust; Institutional trust; Social norms; Citizens' perceptions	PUBLIC PERCEPTIONS; REALIGNMENT SCHEME; ADAPTATION; ATTITUDES; RISK; VISUALIZATION; POLICIES; NORFOLK; REGIME; DELTA	There is a growing consensus among researchers that social aspects and the involvement of local communities play a critical role in public decision-making processes in the coastal zone. Social capital is a parameter which has recently gained significant attention in this context. It is regarded that it has a significant influence on the adaptation capacity of local communities to climate change i…	2014	14	3	10.1007/s10113-013-0540-5	http://dx.doi.org/10.1007/s10113-013-0540-5	0	0	1	1	0	0	0	0	0	0	2	Environmental Sciences; Environmental Studies	Environmental Sciences & Ecology
Bronen, Robin	Climate-induced community relocations: using integrated social-ecological assessments to foster adaptation and resilience	ECOLOGY AND SOCIETY	Article	adaptation; climate change; coastal retreat; community relocation; social-ecological monitoring and assessment	SEA-LEVEL RISE; GOVERNANCE; IMPACT; ALASKA	Extreme weather events coupled with sea level rise and erosion will cause coastal and riverine areas where people live and maintain livelihoods to disappear permanently. Adaptation to these environmental changes, including the permanent relocation of millions of people, requires new governance tools. In the USA, local governments, often with state-level and national-level support, will be primari…	2015	20	3	10.5751/ES-07801-200336	http://dx.doi.org/10.5751/ES-07801-200336	1	0	0	0	0	0	0	0	0	0	1	Ecology; Environmental Studies	Environmental Sciences & Ecology
Garmestani, Ahjond; Craig, Robin K.; Gilissen, Herman Kasper; McDonald, Jan; Soininen, Niko; van Doorn-Hoekveld, Willemijn J.; van Rijswick, Helena F. M. W.	The Role of Social-Ecological Resilience in Coastal Zone Management: A Comparative Law Approach to Three Coastal Nations	FRONTIERS IN ECOLOGY AND EVOLUTION	Review	social-ecological resilience; coastal zone management; environmental change; law; environmental governance	SEA-LEVEL RISE; CLIMATE-CHANGE; ADAPTATION; PRINCIPLES; PROTECTION; WATER	Around the globe, coastal communities are increasingly coping with changing environmental conditions as a result of climate change and ocean acidification, including sea level rise, more severe storms, and decreasing natural resources and ecosystem services. A natural adaptation response is to engineer the coast in a perilous and often doomed attempt to preserve the status quo. In the long term, …	2019	7		10.3389/fevo.2019.00410	http://dx.doi.org/10.3389/fevo.2019.00410	0	0	0	0	1	0	0	0	0	0	1	Ecology	Environmental Sciences & Ecology
Berke, Philip; Yu, Siyu; Malecha, Matt; Cooper, John	Plans that Disrupt Development: Equity Policies and Social Vulnerability in Six Coastal Cities	JOURNAL OF PLANNING EDUCATION AND RESEARCH	Article; Early Access	climate adaptation; hazard mitigation; resiliency planning; equity impacts; social vulnerability	CLIMATE-CHANGE; ADAPTATION; QUALITY	Urban plans often ignore the uneven impacts of hazards on socially vulnerable populations. We evaluate the degree to which equity policies in local networks of plans support risk reduction for socially vulnerable populations, and examine the relationship between equity policies scores and the level of social vulnerability in six cities exposed to floods and projected sea level rise. We find high …				10.1177/0739456X19861144	http://dx.doi.org/10.1177/0739456X19861144	0	0	1	1	0	0	0	0	0	0	2	Regional & Urban Planning; Urban Studies	Public Administration; Urban Studies
Hayes, Adam L.; Heery, Eliza C.; Maroon, Elizabeth; McLaskey, Anna K.; Stawitz, Christine C.	The role of scientific expertise in local adaptation to projected sea level rise	ENVIRONMENTAL SCIENCE & POLICY	Article	Sea level rise; Coastal management; Science-policy interaction; Use of science in planning; Expert knowledge; Climate change	CLIMATE-CHANGE; ADAPTIVE CAPACITY; SCIENCE; KNOWLEDGE; INFORMATION; POLICY; COPRODUCTION; VULNERABILITY; MITIGATION; MANAGERS	Adaptation to sea level rise (SLR) is primarily taking place at the local level, with varied governments grappling with the diverse ways that SLR will affect cities. Interpreting SLR in the context of local planning requires integrating knowledge across many disciplines, and expert knowledge can help planners understand the potential ramifications of decisions. Little research has focused on the …	2018	87		10.1016/j.envsci.2018.05.012	http://dx.doi.org/10.1016/j.envsci.2018.05.012	1	0	0	0	0	0	0	0	0	0	1	Environmental Sciences	Environmental Sciences & Ecology
Rozance, Mary Ann; Denton, Ashlie; Matsler, A. Marissa; Grabowski, Zbigniew; Mayhugh, Wendy	Examining the scalar knowledge politics of risk within coastal sea level rise adaptation planning knowledge systems	ENVIRONMENTAL SCIENCE & POLICY	Article	Knowledge systems; Climate adaptation; Risk; Planning; Politics of scale	CLIMATE-CHANGE; ENVIRONMENTAL GOVERNANCE; HUMAN-GEOGRAPHY; ECOLOGY; VULNERABILITY; MANAGEMENT; COMMUNITY; SCIENCE; CONTEXT; ISSUES	As cities around the world experience rapid sea level rise (SLR), institutions and actors classify and measure SLR risks through discourse and specifying practices for adaptation. These risk, discourses, and practices occur at multiple scales that are embedded within one another and draw their significance from cross-scalar connections; from global estimates of ocean density and emission scenario…	2019	99		10.1016/j.envsci.2019.05.024	http://dx.doi.org/10.1016/j.envsci.2019.05.024	1	0	1	0	0	0	0	0	0	0	2	Environmental Sciences	Environmental Sciences & Ecology
Leung, Arthur	An Othered Land Reclamation: Decolonization in Anticipation of Another Great Flood	JOURNAL OF ARCHITECTURAL EDUCATION	Article	North America; landscape; urbanism and planning; historiography; society and politics		This paper is a series of tales of sea level rise on the coastal floodplain of Surrey, British Columbia. It begins with the Indigenous tales of the Great Flood that inform Coast Salish collective identity. This collective identity becomes permanently altered as illustrated in tales about how colonial tools of maps and surveys dispossessed Indigenous peoples of their lands while inflicting ecosyst…	2021	75	2			0	0	0	0	0	1	0	0	0	0	1	Architecture	Architecture
Petzold, Jan; Magnan, Alexandre K.	Climate change: thinking small islands beyond Small Island Developing States (SIDS)	CLIMATIC CHANGE	Article		SEA-LEVEL RISE; CHANGE ADAPTATION; COMMUNITY; VULNERABILITY; KNOWLEDGE; COASTAL; PERSPECTIVES; RESILIENCE; MIGRATION; REUNION	Sea level rise and extreme weather events threaten the livelihoods and possibly the long-term existence of whole island nations. While the media, policy, and often scientific arenas essentially focus their attention on Small Island Developing States (SIDS), which are widely recognised as hotspots of global climate change, the situation of the numerous other vulnerable island territories has been …	2019	152	1	10.1007/s10584-018-2363-3	http://dx.doi.org/10.1007/s10584-018-2363-3	1	0	1	0	0	0	0	0	0	0	2	Environmental Sciences; Meteorology & Atmospheric Sciences	Environmental Sciences & Ecology; Meteorology & Atmospheric Sciences
Few, Roger; Brown, Katrina; Tompkins, Emma L.	Climate change and coastal management decisions: Insights from Christchurch Bay, UK	COASTAL MANAGEMENT	Article	adaptation; climate change; coastal defense; decision making; planning	SEA-LEVEL RISE; ZONE MANAGEMENT; SHORELINE MANAGEMENT; GLOBAL CHANGE; FRAMEWORK; SCALE; ICZM	The integration of climate change adaptation considerations into management of the coast poses major challenges for decision makers. This article reports on a case study undertaken in Christchurch Bay, UK, examining local capacity for strategic response to climate risks, with a particular focus on issues surrounding coastal defense. Drawing primarily on qualitative research with local and regiona…	2007	35	2-3	10.1080/08920750601042328	http://dx.doi.org/10.1080/08920750601042328	1	0	0	0	0	0	0	0	0	0	1	Environmental Sciences; Environmental Studies	Environmental Sciences & Ecology
Fatoric, Sandra; Moren-Alegret, Ricard	Integrating local knowledge and perception for assessing vulnerability to climate change in economically dynamic coastal areas: The case of natural protected area Aiguamolls de l'Emporda, Spain	OCEAN & COASTAL MANAGEMENT	Article		LAND-USE CHANGE; SEA-LEVEL RISE; SOCIAL VULNERABILITY; PUBLIC PERCEPTIONS; ADAPTIVE CAPACITY; WATER REUSE; CATALONIA; ADAPTATION; VARIABILITY; EMPORDA	Climate change seems likely that will greatly affect natural protected areas and other vulnerable areas such as Mediterranean. Thus Aiguamolls de l'Emporda can be regarded as a key case study to assess current knowledge and perceptions of the potential climate change effects on the coastal population and economies in the Spanish Mediterranean region. This study finds out that it is essential to g…	2013	85		10.1016/j.ocecoaman.2013.09.010	http://dx.doi.org/10.1016/j.ocecoaman.2013.09.010	0	0	1	0	0	0	0	0	0	0	1	Oceanography; Water Resources	Oceanography; Water Resources
Hurlimann, Anna; Moosavi, Sareh; Browne, Geoffrey R.	Urban planning policy must do more to integrate climate change adaptation and mitigation actions	LAND USE POLICY	Article	Integration; Adaptation; Mitigation; Urban planning; Sea level rise; Climate change; Government; Policy	SUSTAINABLE DEVELOPMENT; LOCAL-LEVEL; BARRIERS; CITIES; QUALITY; PLANS; IMPACTS; COASTAL; CARBON; DEAL	Well-designed urban planning policy can mitigate greenhouse gas emissions and adapt to anticipated climate change impacts. However, there has been limited analysis of the extent to which urban planning policy documents addresses climate change adaptation and or mitigation. There is a need to rapidly reduce greenhouse gas emissions to limit warming to 1.5 degrees C above pre-industrial levels by 2…	2021	101		10.1016/j.landusepol.2020.105188	http://dx.doi.org/10.1016/j.landusepol.2020.105188	1	0	0	0	1	0	0	0	0	0	2	Environmental Studies	Environmental Sciences & Ecology
Lin, Brenda B.; Capon, Tim; Langston, Art; Taylor, Bruce; Wise, Russ; Williams, Rachel; Lazarow, Neil	Adaptation Pathways in Coastal Case Studies: Lessons Learned and Future Directions	COASTAL MANAGEMENT	Article	adaptation planning; decision pathways; governance; participatory research; resilience	CLIMATE-CHANGE ADAPTATION; SEA-LEVEL RISE; CHALLENGES; FRAMEWORK; VULNERABILITY; GOVERNMENT; DECISIONS; POLITICS; SCIENCE; POINTS	Climate change adaptation presents a difficult challenge for coastal towns around the world, forcing local governments to plan for sea level rise in a contentious decision-making space. The concept of adaptation pathways, a diagnostic and analytical tool to assist in adaptive planning and decision-making, is gaining traction as a way of framing and informing climate adaptation. It provides decisi…	2017	45	5	10.1080/08920753.2017.1349564	http://dx.doi.org/10.1080/08920753.2017.1349564	1	0	0	0	0	0	0	0	0	0	1	Environmental Sciences; Environmental Studies	Environmental Sciences & Ecology
Zhang, Yan; Wu, Tong; Arkema, Katie K.; Han, Baolong; Lu, Fei; Ruckelshaus, Mary; Ouyang, Zhiyun	Coastal vulnerability to climate change in China's Bohai Economic Rim	ENVIRONMENT INTERNATIONAL	Article	Climate change; Vulnerability assessment; Sea level rise; Coastal zone management; InVEST		Climate change and human activities exert a wide range of stressors on urban coastal areas. Synthetical assessment of coastal vulnerability is crucial for effective interventions and long-term planning. However, there have been few studies based on integrative analyses of ecological and physical characteristics and socioeconomic conditions in urban coastal areas. This study developed a holistic f…	2021	147		10.1016/j.envint.2020.106359	http://dx.doi.org/10.1016/j.envint.2020.106359	0	1	1	0	0	0	0	0	0	0	2	Environmental Sciences	Environmental Sciences & Ecology
Nunn, Patrick D.	Responding to the challenges of climate change in the Pacific Islands: management and technological imperatives	CLIMATE RESEARCH	Article	Climate change; Pacific Islands; Environmental management; Technology; Adaptation; Sea-level rise	FIJI; COUNTRIES; ATOLL; ADAPTATION; GOVERNANCE; INSIGHTS; LESSONS; OCEANIA; WESTERN; MARINE	Pacific Island nations face similar challenges from climate change to those faced by other developing nations, yet these are exacerbated by the comparative smallness, remoteness, and archipelagic character of many of the islands. Proposed solutions to the effects of climate change in the Pacific Islands have often been uncritically imposed from elsewhere and have often proved unsuited to both the…	2009	40	2-3	10.3354/cr00806	http://dx.doi.org/10.3354/cr00806	1	0	1	0	0	0	0	0	0	0	2	Environmental Sciences; Meteorology & Atmospheric Sciences	Environmental Sciences & Ecology; Meteorology & Atmospheric Sciences
Horstman, E. M.; Wijnberg, K. M.; Smale, A. J.; Hulscher, S. J. M. H.	Long-term Coastal Management Strategies: Useful or Useless?	JOURNAL OF COASTAL RESEARCH	Article; Proceedings Paper	integrated assessment; multi-criteria analysis; cost benefit analysis	SEA-LEVEL RISE; MULTICRITERIA	Climate change impacts are expected to increase pressure upon coastal defenses worldwide. However, most adaptation measures for coastal defenses (if any) are still triggered by today's local problems, rather than addressing the expected long-term climate change. This gives rise to the question whether long-term strategies might bring advantages over continuing present coastal management practice …	2009					0	0	1	0	0	0	0	0	0	0	1	Environmental Sciences; Geography, Physical; Geosciences, Multidisciplinary	Environmental Sciences & Ecology; Physical Geography; Geology
Sherren, Kate; Ellis, Kirsten; Guimond, Julia A.; Kurylyk, Barret; LeRoux, Nicole; Lundholm, Jeremy; Mallory, Mark L.; van Proosdij, Danika; Walker, Allison K.; Bowron, Tony M.; Brazner, John; Kellman, Lisa; Turner, B. L., II; Wells, Emily	Understanding multifunctional Bay of Fundy dykelands and tidal wetlands using ecosystem services-a baseline	FACETS	Review	Tidal wetland restoration; dike realignment; ecosystem service; managed realignment; salt marsh; trade-offs	AMERICAN BLACK DUCK; SEA-LEVEL RISE; SALT-MARSH; NOVA-SCOTIA; NATURAL ENVIRONMENTS; ECONOMIC VALUATION; CULTURAL LANDSCAPES; PHYSICAL-ACTIVITY; COASTAL AQUIFERS; CLIMATE-CHANGE	We review what is known about ecosystem service (ES) delivery from agricultural dykelands and tidal wetlands around the dynamic Bay of Fundy in the face of climate change and sea-level rise, at the outset of the national NSERC ResNet project. Agricultural dykelands are areas of drained tidal wetland that have been converted to agricultural lands and protected using dykes and aboiteaux (one-way dr…	2021	6		10.1139/facets-2020-0073	http://dx.doi.org/10.1139/facets-2020-0073	0	0	1	0	0	0	0	0	0	0	1	Multidisciplinary Sciences	Science & Technology - Other Topics
Verschuuren, Jonathan; McDonald, Jan	Towards a Legal Framework for Coastal Adaptation: Assessing the First Steps in Europe and Australia	TRANSNATIONAL ENVIRONMENTAL LAW	Article	Climate Change; Coastal Adaptation; Regulatory Framework; Sea Level Rise	VULNERABILITY	In light of the urgent need for coastal adaptation policies and the impediments to their implementation, this article examines the early experience with coastal adaptation policies in the EU (in particular the Netherlands and the UK) and Australia, with a view to identifying the important features of an effective regulatory framework for coastal adaptation. We conclude that an integrated approach…	2012	1	2	10.1017/S204710251200009X	http://dx.doi.org/10.1017/S204710251200009X	0	0	0	0	1	0	0	0	0	0	1	Environmental Studies; Law	Environmental Sciences & Ecology; Government & Law
Saroar, M. Mustafa; Routray, Jayant K.	Impacts of climatic disasters in coastal Bangladesh: why does private adaptive capacity differ?	REGIONAL ENVIRONMENTAL CHANGE	Article	Adaptive capacity; Climate change; Hydro-meteorological events; Livelihood security; Bangladesh	SEA-LEVEL RISE; IN-SITU; ADAPTATION; VULNERABILITY; PREPAREDNESS; PERCEPTION; MITIGATION; MANAGEMENT; COUNTRIES; FARMERS	This paper quantitatively assesses the influences of various demographic and socio-economic factors, past adaptive behavioral factors, access to weather/climate information, and spatial/locational factors on coastal populations' perceived adaptive capacity against major impacts of hydro-meteorological disasters on their livelihood. A total of 285 respondents from three coastal villages in Banglad…	2012	12	1	10.1007/s10113-011-0247-4	http://dx.doi.org/10.1007/s10113-011-0247-4	0	0	0	1	0	0	0	0	0	0	1	Environmental Sciences; Environmental Studies	Environmental Sciences & Ecology
Ratter, Beate; Hennig, Arne; Zahid	Challenges for shared responsibility - Political and social framing of coastal protection transformation in the Maldives	ERDE	Article	coastal erosion; community engagement; transformative governance; Small Island Developing States (SIDS); the Maldives	CLIMATE-CHANGE ADAPTATION; SEA-LEVEL RISE; STAKEHOLDER ENGAGEMENT; PUBLIC-PARTICIPATION; FRAMEWORK; VULNERABILITY; PERCEPTIONS; GOVERNANCE; MANAGEMENT; BARRIERS	There is widespread understanding that climate change has dramatic impacts especially for small islands. In the Maldives, a key challenge is to confront erosion processes along its coasts - past approaches have shown to not always be sustainable. Alternative approaches to coastal protection are therefore urgently needed. In this paper we use the concept of transformative governance to identify fa…	2019	150	3	10.12854/erde-2019-426	http://dx.doi.org/10.12854/erde-2019-426	0	0	1	0	0	0	0	0	0	0	1	Geography; Geography, Physical; Geosciences, Multidisciplinary	Geography; Physical Geography; Geology
Colenbrander, Darryl; Cartwright, Anton; Taylor, Anna	Drawing a line in the sand: managing coastal risks in the City Of Cape Town	SOUTH AFRICAN GEOGRAPHICAL JOURNAL	Article	climate change; set-back line; management line; governance; coastal risk; integrated coastal management; sea level rise; Cape Town	MANAGEMENT	Cities are increasingly recognised as places in which climate change risks coalesce and from which climate change adaptation efforts are most likely to be mobilised. In an effort to reduce damages from storm surges and sea-level rise, the City of Cape Town municipal government set out to establish a coastal set-back line. This paper describes the process and highlights the potential for unanticip…	2015	97	1	10.1080/03736245.2014.924865	http://dx.doi.org/10.1080/03736245.2014.924865	0	0	1	0	0	0	0	0	0	0	1	Geography	Geography
Ramm, Timothy David; Graham, Sonia; White, Christopher John; Watson, Christopher Stephen	Advancing values-based approaches to climate change adaptation: A case study from Australia	ENVIRONMENTAL SCIENCE & POLICY	Article	Coastal inundation; Local communities; Place values; Policy; Public participation GIS; Vulnerability	SOCIAL VALUES; TYPOLOGY; RISK	Coastal flooding affects physical and social place attachments. Values-based approaches to climate change adaptation examine how risks to place attachments are distributed within and among communities, with a view to informing equitable adaptation policies. In this nascent body of research, divergent theoretical frameworks and empirical approaches to measuring social values are evolving. While so…	2017	76		10.1016/j.envsci.2017.06.014	http://dx.doi.org/10.1016/j.envsci.2017.06.014	0	0	1	1	0	0	0	0	0	0	2	Environmental Sciences	Environmental Sciences & Ecology
Alam, Edris; Mallick, Bishawjit	Climate change perceptions, impacts and adaptation practices of fishers in southeast Bangladesh coast	INTERNATIONAL JOURNAL OF CLIMATE CHANGE STRATEGIES AND MANAGEMENT	Article	Bangladesh; Perception; Climate change; Adaptation; Fisher	SEA-LEVEL-RISE; VULNERABILITY; VARIABILITY; HEALTH; BENGAL; BAY; LIVELIHOODS; RESILIENCE	Purpose The small-scale artisanal fishers in coastal Bangladesh are comparatively more vulnerable to climate risks than any other communities in Bangladesh. Based on practicality, this paper aims to explain the local level climate change perception, its impact and adaptation strategies of the fisher in southeast coastal villages in Bangladesh. Design/methodology/approach To achieve the above obje…	2022	14	2	10.1108/IJCCSM-02-2021-0019	http://dx.doi.org/10.1108/IJCCSM-02-2021-0019	0	0	1	0	0	0	0	0	0	0	1	Environmental Studies	Environmental Sciences & Ecology
Nunn, Patrick; Kumar, Roselyn	Understanding climate-human interactions in Small Island Developing States (SIDS): Implications for future livelihood sustainability	INTERNATIONAL JOURNAL OF CLIMATE CHANGE STRATEGIES AND MANAGEMENT	Article	Livelihoods; Adaptation; Climate change; Food security; Islands; Sea-level change	SEA-LEVEL RISE; CHANGE ADAPTATION; TROPICAL PACIFIC; FOOD SECURITY; ENVIRONMENTAL-CHANGE; HUMAN SETTLEMENT; WESTERN PACIFIC; SOLOMON-ISLANDS; ROVE PENINSULA; GLOBAL CHANGE	Purpose Climate change poses diverse, often fundamental, challenges to livelihoods of island peoples. The purpose of this study is to demonstrate that these challenges must be better understood before effective and sustainable adaptation is possible. Design/methodology/approach Understanding past livelihood impacts from climate change can help design and operationalize future interventions. In ad…	2018	10	2	10.1108/IJCCSM-01-2017-0012	http://dx.doi.org/10.1108/IJCCSM-01-2017-0012	0	0	1	0	0	0	0	0	0	0	1	Environmental Studies	Environmental Sciences & Ecology
Ratter, Beate M. W.; Petzold, Jan; Sinane, Kamardine	Considering the locals: coastal construction and destruction in times of climate change on Anjouan, Comoros	NATURAL RESOURCES FORUM	Article	Coastal erosion; climate change adaptation; small islands; SIDS; social-political-ecological-systems; Comoros/Anjouan	ADAPTATION; PROTECTION; SYSTEMS	The current discussion of anticipated climate change impacts and future sea level rise is particularly relevant to small island states. An increase in natural hazards, such as floods and storm waves, is likely to have a devastating impact on small islands' coastlines, severely affecting targeted sustainable development. Coastal erosion, notably human-induced erosion, has been an ongoing threat to…	2016	40	3	10.1111/1477-8947.12102	http://dx.doi.org/10.1111/1477-8947.12102	0	0	1	0	0	0	0	0	0	0	1	Environmental Sciences; Environmental Studies	Environmental Sciences & Ecology
Shaffril, Hayrol Azril Mohamed; Abu Samah, Asnarulkhadi; D'Silva, Jeffrey Lawrence	Adapting towards climate change impacts: Strategies for small-scale fishermen in Malaysia	MARINE POLICY	Article	Fishermen; Social adaptation; Climate change; Adaptive capacity; Vulnerability to climate change	ADAPTATION	As with the global scenario, a number of climate change 'symptoms' are being detected in Malaysia. Local scholars have looked into the problems of rising temperature, rising sea level, extreme rainfall and extreme winds, which are causing coastal and mangrove erosion and degradation of marine resources. In turn, these issues are affecting the small-scale fishermen who rely heavily on weather stab…	2017	81		10.1016/j.marpol.2017.03.032	http://dx.doi.org/10.1016/j.marpol.2017.03.032	0	0	0	1	0	1	0	0	0	0	2	Environmental Studies; International Relations	Environmental Sciences & Ecology; International Relations
Islam, Md. Monirul; Sallu, Susannah; Hubacek, Klaus; Paavola, Jouni	Migrating to tackle climate variability and change? Insights from coastal fishing communities in Bangladesh	CLIMATIC CHANGE	Article		ADAPTATION; VULNERABILITY; LIVELIHOODS; IMPACTS; CONTEXT; STRATEGIES	There is an on-going debate about climate-induced migration but little empirical evidence. We examine how climate-induced migration has impacted vulnerability and adaptation of a coastal fishing community in Bangladesh. We used household surveys, interviews and focus group discussions to compare fishery dependent households who migrated from Kutubdia Island to mainland with those who stayed behin…	2014	124	4	10.1007/s10584-014-1135-y	http://dx.doi.org/10.1007/s10584-014-1135-y	0	0	1	0	0	0	0	0	0	0	1	Environmental Sciences; Meteorology & Atmospheric Sciences	Environmental Sciences & Ecology; Meteorology & Atmospheric Sciences
Mills, Morena; Mutafoglu, Konar; Adams, Vanessa M.; Archibald, Carla; Bell, Justine; Leon, Javier X.	Perceived and projected flood risk and adaptation in coastal Southeast Queensland, Australia	CLIMATIC CHANGE	Article		SEA-LEVEL RISE; CLIMATE-CHANGE; POLICY; VULNERABILITY; PREPAREDNESS; UNCERTAINTY; PERCEPTIONS; EARTHQUAKE; EXPERIENCE; SCENARIOS	Evidence on the impacts of climate change is rapidly increasing but there is little change to the speed of climate adaptation by governments and individuals. There are multiple barriers to climate adaptation, including among others: the lack of the public understanding of risks, lack of leadership and availability of resources to adapt. In this study, we assess to what extent coastal residents un…	2016	136	3-4	10.1007/s10584-016-1644-y	http://dx.doi.org/10.1007/s10584-016-1644-y	0	0	1	1	0	0	0	1	0	0	3	Environmental Sciences; Meteorology & Atmospheric Sciences	Environmental Sciences & Ecology; Meteorology & Atmospheric Sciences
Hallin, Caroline; Hofstede, Jacobus L. A.; Martinez, Grit; Jensen, Juergen; Baron, Nina; Heimann, Thorsten; Kroon, Aart; Arns, Arne; Almstrom, Bjorn; Sorensen, Per; Larson, Magnus	A Comparative Study of the Effects of the 1872 Storm and Coastal Flood Risk Management in Denmark, Germany, and Sweden	WATER	Article	1872 storm; collective memory; historical storms; flood risk management	SEA-LEVEL RISE; BALTIC SEA; VARIABILITY; IMPACT	From November 12th to 13th in 1872, an extreme coastal flood event occurred in the south Baltic Sea. An unusual combination of winds created a storm surge reaching up to 3.5 m above mean sea level, which is more than a meter higher than all other observations over the past 200 years. On the Danish, German, and Swedish coasts, about 300 people lost their lives. The consequences of the storm in Den…	2021	13	12	10.3390/w13121697	http://dx.doi.org/10.3390/w13121697	0	0	0	0	0	0	1	0	0	0	1	Environmental Sciences; Water Resources	Environmental Sciences & Ecology; Water Resources
Navarro, Oscar; Krien, Nathalie; Rommel, Delphine; Deledalle, Aurore; Lemee, Colin; Coquet, Marie; Mercier, Denis; Fleury-Bahi, Ghozlane	Coping Strategies Regarding Coastal Flooding Risk in a Context of Climate Change in a French Caribbean Island	ENVIRONMENT AND BEHAVIOR	Article	coping strategies; coastal flooding risk; place attachment; risk perception; climate change	SEA-LEVEL RISE; PLACE ATTACHMENT; EMOTION REGULATION; ENVIRONMENTAL RISK; SOCIAL AMPLIFICATION; STORM XYNTHIA; PERCEPTION; IMPACT; VALIDATION; LESSONS	Coastal flooding risks are becoming increasingly important because of the increasing vulnerability of coastal territories and the rise of ocean levels in relation to climate change. Studying the adaptation to these phenomena requires taking into account the coping strategies (problem-focused or emotional-focused coping) implemented by the inhabitants of the exposed territories. A theoretical mode…	2021	53	6	10.1177/0013916520916253	http://dx.doi.org/10.1177/0013916520916253	0	0	0	0	0	0	0	1	0	0	1	Environmental Studies; Psychology, Multidisciplinary	Environmental Sciences & Ecology; Psychology
Storbjork, Sofie; Hedren, Johan	Institutional capacity-building for targeting sea-level rise in the climate adaptation of Swedish coastal zone management. Lessons from Coastby	OCEAN & COASTAL MANAGEMENT	Article		ADAPTIVE CAPACITY; VULNERABILITY; ASSESSMENTS; GOVERNANCE; RESPONSES; INSIGHTS; SPACES	For coastal areas across the world, sea-level rise and problems of coastal erosion and coastal flooding are expected to increase over the next hundred years. At the same time political pressure for continued waterfront planning and development of coastal areas threatens to increase our societal vulnerability, and necessitating climate adaptation in coastal zone management. The institutional dimen…	2011	54	3	10.1016/j.ocecoaman.2010.12.007	http://dx.doi.org/10.1016/j.ocecoaman.2010.12.007	1	0	0	0	0	0	0	0	0	0	1	Oceanography; Water Resources	Oceanography; Water Resources
Das, Shouvik; Hazra, Sugata; Haque, Anisul; Rahman, Munsur; Nicholls, Robert J.; Ghosh, Amit; Ghosh, Tuhin; Salehin, Mashfiqus; de Campos, Ricardo Safra	Social vulnerability to environmental hazards in the Ganges-Brahmaputra-Meghna delta, India and Bangladesh	INTERNATIONAL JOURNAL OF DISASTER RISK REDUCTION	Article	Environmental hazards; Social vulnerability; Ganges-Brahmaputra-Meghna delta; Census; Principal component analysis	SEA-LEVEL; ADAPTATION	The coastal areas of the Ganges-Brahmaputra-Meghna delta are acknowledged hotspots of environmental and social concerns. This reflects a large, mainly rural population of 56.7 million, which is exposed to a range of natural hazards exacerbated by climate change, sea-level rise and subsidence. There are high levels of poverty and limited social well-being, including poor access to education, healt…	2021	53		10.1016/j.ijdrr.2020.101983	http://dx.doi.org/10.1016/j.ijdrr.2020.101983	0	0	0	1	0	0	0	0	0	0	1	Geosciences, Multidisciplinary; Meteorology & Atmospheric Sciences; Water Resources	Geology; Meteorology & Atmospheric Sciences; Water Resources
Dedekorkut-Howes, Aysin; Torabi, Elnaz; Howes, Michael	Planning for a different kind of sea change: lessons from Australia for sea level rise and coastal flooding	CLIMATE POLICY	Article	climate change adaptation; protect; accommodate; retreat model; structural and non-structural measures; policy reversal; horizontal and vertical consistency; policy review	CLIMATE-CHANGE ADAPTATION; LOCAL-GOVERNMENT; MANAGEMENT; CHALLENGES; VULNERABILITY; QUEENSLAND; BARRIERS; POLICIES	Climate change increases hazards for coastal cities where a large proportion of the world's population lives. Adaptation to its impacts ought to be a key focus for planning and policymaking in highly vulnerable countries like Australia. This responsibility, however, has been largely left to local councils with mixed results. This leaves substantial parts of the population at risk where adaptation…	2021	21	2	10.1080/14693062.2020.1819766	http://dx.doi.org/10.1080/14693062.2020.1819766	1	0	1	0	0	0	0	0	0	0	2	Environmental Studies; Public Administration	Environmental Sciences & Ecology; Public Administration
Goussard, Jean-Jacques; Ducrocq, Mathieu	Facing the future: Conservation as a precursor for building coastal territorial cohesion and resilience	AQUATIC CONSERVATION-MARINE AND FRESHWATER ECOSYSTEMS	Article; Proceedings Paper	biodiversity hotspot; climate change; coastal; ecosystem approach	SEA-LEVEL RISE; ADAPTATION	1. On a global scale, most of the coastal zones in the world are undergoing rapid and accelerating changes. This coastal syndrome combines two major trends: one linked to the growth of coastal populations, habitat, transport and industrial infrastructures (assets); the other linked to the influence of climate change and its effects in terms of sea-level rise, increased frequency of extreme weathe…	2017	27		10.1002/aqc.2823	http://dx.doi.org/10.1002/aqc.2823	1	0	1	0	0	0	0	0	0	0	2	Environmental Sciences; Marine & Freshwater Biology; Water Resources	Environmental Sciences & Ecology; Marine & Freshwater Biology; Water Resources
Lin, Weibin; Sun, Yimin; Nijhuis, Steffen; Wang, Zhaoli	Scenario-based flood risk assessment for urbanizing deltas using future land-use simulation (FLUS): Guangzhou Metropolitan Area as a case study	SCIENCE OF THE TOTAL ENVIRONMENT	Article	Flood risk management; Future land-use model; Urbanization; Pearl River Delta; Guangzhou; Scenario-based planning	CELLULAR-AUTOMATA MODELS; SEA-LEVEL RISE; CLIMATE-CHANGE; MARKOV-CHAIN; IMPACT; CITIES; CHINA; VULNERABILITY; PROJECTIONS; EXPANSION	Preparing cities for sea-level rise is one of the critical challenges of the twenty-first century. Extreme weather events, natural hazards, and the failure of climate mitigation and adaptation are substantial risks. These risks are especially significant in fast-urbanizing deltas, such as the Pearl River Delta in China, because the conflict between urbanization and flooding caused by climate chan…	2020	739		10.1016/j.scitotenv.2020.139899	http://dx.doi.org/10.1016/j.scitotenv.2020.139899	0	0	1	0	0	0	0	0	0	0	1	Environmental Sciences	Environmental Sciences & Ecology
Reguero, Borja G.; Beck, Michael W.; Bresch, David N.; Calil, Juliano; Meliane, Imen	Comparing the cost effectiveness of nature-based and coastal adaptation: A case study from the Gulf Coast of the United States	PLOS ONE	Article		SEA-LEVEL RISE; STORM-SURGE; FLOOD RISK; DAMAGE; INFRASTRUCTURE; MITIGATION; DEFENSE; IMPACT; FUTURE	Coastal risks are increasing from both development and climate change. Interest is growing in the protective role that coastal nature-based measures (or green infrastructure), such as reefs and wetlands, can play in adapting to these risks. However, a lack of quantitative information on their relative costs and benefits is one principal factor limiting their use more broadly. Here, we apply a qua…	2018	13	4	10.1371/journal.pone.0192132	http://dx.doi.org/10.1371/journal.pone.0192132	0	1	0	0	0	0	0	0	0	0	1	Multidisciplinary Sciences	Science & Technology - Other Topics
O'Toole, Kevin; Coffey, Brian	Exploring the Knowledge Dynamics Associated with Coastal Adaptation Planning	COASTAL MANAGEMENT	Article	adaptation planning; climate change; knowledge systems	CLIMATE-CHANGE; GOVERNANCE; RESPONSES; BARRIERS; SCIENCE; INFORMATION; MANAGEMENT; COMMUNITY; SYSTEMS	Scientific projections for climate change induced sea-level-rise highlight current and potential future consequences for low lying coastal areas. In response considerable attention has been directed toward the task of coastal adaptation planning. Experience to date indicates that adaptation planning is more complex and contested than anticipated. We argue that this is partly due to the constraine…	2013	41	6	10.1080/08920753.2013.848747	http://dx.doi.org/10.1080/08920753.2013.848747	1	0	0	0	0	0	0	0	0	0	1	Environmental Sciences; Environmental Studies	Environmental Sciences & Ecology
Thorne, Karen M.; Elliott-Fisk, Deborah L.; Freeman, Chase M.; Bui, Thpy-Vy D.; Powelson, Katherine W.; Janousek, Christopher N.; Buffington, Kevin J.; Takekawa, John Y.	Are coastal managers ready for climate change? A case study from estuaries along the Pacific coast of the United States	OCEAN & COASTAL MANAGEMENT	Article	Sea-level rise; Wetlands; Collaboration; Workshops	CHANGE IMPACTS; ADAPTATION; VULNERABILITY; FRAMEWORK	A key challenge for coastal resource managers is to plan and implement climate change adaptation strategies inlight of uncertainties and competing management priorities. In 2014, we held six workshops across estuaries along the Pacific coast of North America with over 150 participants to evaluate resource managers' perceived level of understanding of climate change science, where they obtain info…	2017	143		10.1016/j.ocecoaman.2017.02.010	http://dx.doi.org/10.1016/j.ocecoaman.2017.02.010	1	0	0	0	0	0	0	0	0	0	1	Oceanography; Water Resources	Oceanography; Water Resources
Lima, Cibele Oliveira; Bonetti, Jarbas	Bibliometric analysis of the scientific production on coastal communities' social vulnerability to climate change and to the impact of extreme events	NATURAL HAZARDS	Review	Scientometrics; Vulnerable populations; Sea-level rise; Spatial analysis; Vulnerability indices	SEA-LEVEL RISE; ADAPTIVE CAPACITY; NATURAL HAZARDS; GOOGLE SCHOLAR; SCIENCE; SCOPUS; INDEX; WEB; SUSCEPTIBILITY; RESILIENCE	Bibliometric analysis is a quantitative evaluation method for scientific research aiming at measuring knowledge expressed as scientific publications in a given field. This paper proposes to analyze the worldwide scientific production on social vulnerability of coastal populations through six bibliometric indicators: typology, historical evolution, geographic distribution, main sources, relevant a…	2020	102	3	10.1007/s11069-020-03974-1	http://dx.doi.org/10.1007/s11069-020-03974-1	0	0	1	0	0	0	0	0	0	0	1	Geosciences, Multidisciplinary; Meteorology & Atmospheric Sciences; Water Resources	Geology; Meteorology & Atmospheric Sciences; Water Resources
Terorotua, Heitea; Duvat, Virginie K. E.; Maspataud, Aurelie; Ouriqua, Jehane	Assessing Perception of Climate Change by Representatives of Public Authorities and Designing Coastal Climate Services: Lessons Learnt From French Polynesia	FRONTIERS IN MARINE SCIENCE	Article	adaptation to climate change; climate change perception; climate governance; coastal climate services; French Polynesia	SEA-LEVEL RISE; ADAPTATION STRATEGIES; ENVIRONMENTAL-CHANGES; ISLAND; COMMUNITIES; IMPACTS; STATES	Institutional actors have a crucial role in adaptation to climate change, especially for highly vulnerable territories such as small tropical islands. Here, we emphasize their major role in the co-design of tailored coastal climate services (CCS) based on a case study of French Polynesia. In this perspective, we assessed climate change perceptions by public authorities and identified their needs …	2020	7		10.3389/fmars.2020.00160	http://dx.doi.org/10.3389/fmars.2020.00160	1	0	0	0	0	0	0	0	0	0	1	Environmental Sciences; Marine & Freshwater Biology	Environmental Sciences & Ecology; Marine & Freshwater Biology
Linnenluecke, Martina K.; Stathakis, Alexander; Griffiths, Andrew	Firm relocation as adaptive response to climate change and weather extremes	GLOBAL ENVIRONMENTAL CHANGE-HUMAN AND POLICY DIMENSIONS	Article	Climate change; Firm strategy; Adaptation; Relocation	RESOURCE-BASED VIEW; ADAPTATION; EMBEDDEDNESS; PERFORMANCE; MIGRATION; SCENARIO; BUSINESS	Growing scientific evidence suggests that human-induced climate change will bring about large-scale environmental changes such as sea-level rise and coastal flooding, extreme weather events and agricultural disruptions. The speed and extent of these changes and the expected impacts on social and corresponding economic and industrial systems are now moving to the forefront of debates. In this pape…	2011	21	1	10.1016/j.gloenvcha.2010.09.010	http://dx.doi.org/10.1016/j.gloenvcha.2010.09.010	0	0	1	0	0	0	0	0	0	0	1	Environmental Sciences; Environmental Studies; Geography	Environmental Sciences & Ecology; Geography
Cheong, So-Min	Policy solutions in the U.S.	CLIMATIC CHANGE	Article		SEA-LEVEL RISE; FLOOD INSURANCE; CLIMATE-CHANGE; NATURAL DISASTERS; COASTAL VULNERABILITY; HAZARD AREAS; RESETTLEMENT; GOVERNMENT; TERM; COMMUNITIES	The paper focuses on relocation, retreat, zoning, insurance, and subsidy as major dimensions of coastal hazard mitigation measures that have resurfaced as potent forces for combating coastal inundation and climate change. It reviews the issues surrounding the practice of these measures and discusses compatibilities of policies, engineering measures, and natural defense. Property rights, developme…	2011	106	1	10.1007/s10584-010-9996-1	http://dx.doi.org/10.1007/s10584-010-9996-1	1	0	0	0	0	0	0	0	0	0	1	Environmental Sciences; Meteorology & Atmospheric Sciences	Environmental Sciences & Ecology; Meteorology & Atmospheric Sciences
Small, Mitchell J.; Xian, Siyuan	A human-environmental network model for assessing coastal mitigation decisions informed by imperfect climate studies	GLOBAL ENVIRONMENTAL CHANGE-HUMAN AND POLICY DIMENSIONS	Article	Bayesian network; Risk perception; Mitigation regret; Coastal storm flooding; Climate studies; New York City	SEA-LEVEL RISE; ADAPTIVE POLICY PATHWAYS; HURRICANE SURGE THREAT; FLOOD RISK; RESIDENTIAL BUILDINGS; CHANGE IMPACTS; ADAPTATION; UNCERTAINTY; MANAGEMENT; KNOWLEDGE	A Bayesian network model is developed to explore the interaction between physical and social processes that influence mitigation decisions and outcomes for extreme events. The network includes statistical relationships for event occurrence and magnitude; uncertainty in the parameters of these models; a high degree of variability in the sequence of events that occurs in any given time interval, an…	2018	53		10.1016/j.gloenvcha.2018.09.006	http://dx.doi.org/10.1016/j.gloenvcha.2018.09.006	0	0	1	0	0	0	0	0	0	0	1	Environmental Sciences; Environmental Studies; Geography	Environmental Sciences & Ecology; Geography
[truncated: 253 more rows]
